# Supplementary material for: Comprehensive Analysis of Antiphage Defense Mechanisms: Serovar-Specific Patterns
Source: Antibiotics (Basel). 2024 Jun 3;13(6):522. doi: 10.3390/antibiotics13060522 (PMC11201134; doi:10.3390/antibiotics13060522)
Supplement: Supplementary file 1 [file antibiotics-13-00522-s001.zip]

Archive with 1 entries (1 files):
- antibiotics-3020896-supplementary.XLSX
