# Supplementary material for: Comprehensive Analysis of Antiphage Defense Mechanisms: Serovar-Specific Patterns
Source: Antibiotics (Basel). 2024 Jun 3;13(6):522. doi: 10.3390/antibiotics13060522 (PMC11201134; doi:10.3390/antibiotics13060522)
Supplement: Supplementary file 1 [file antibiotics-13-00522-s001.zip › antibiotics-3020896-supplementary.XLSX]

## Sheet: total
	Name	sys_id	type	subtype	Gene counts
	Leptospira interrogans serovar Manilae strain UP-MMC-NIID HP	UserReplicon_PrrC_1	PrrC	PrrC	5
		UserReplicon_RM_Type_IIG_3	RM	RM_Type_IIG	1
		UserReplicon_Borvo_1	Borvo	Borvo	1
		UserReplicon_CAS_Class1-Subtype-I-C_1	Cas	CAS_Class1-Subtype-I-C	6
		UserReplicon_PD-Lambda-1_1	PD-Lambda-1	PD-Lambda-1	1
	Leptospira interrogans serovar Manilae strain UP-MMC-NIID LP	UserReplicon_PrrC_1	PrrC	PrrC	5
		UserReplicon_RM_Type_IIG_3	RM	RM_Type_IIG	1
		UserReplicon_Borvo_1	Borvo	Borvo	1
		UserReplicon_CAS_Class1-Subtype-I-C_1	Cas	CAS_Class1-Subtype-I-C	6
		UserReplicon_PD-Lambda-1_1	PD-Lambda-1	PD-Lambda-1	1
	Leptospira interrogans serovar Muenchen strain acegua	UserReplicon_PrrC_1	PrrC	PrrC	4
		UserReplicon_RM_Type_IV_3	RM	RM_Type_IV	1
		UserReplicon_Borvo_1	Borvo	Borvo	1
		UserReplicon_CAS_Class1-Subtype-I-C_2	Cas	CAS_Class1-Subtype-I-C	5
		UserReplicon_CAS_Class1-Subtype-I-B_1	Cas	CAS_Class1-Subtype-I-B	8
		UserReplicon_CAS_Cluster_7	Cas	CAS_Cluster	3
		UserReplicon_Lamassu-Fam_1	Lamassu-Fam	Lamassu-Fam	2
	Leptospira interrogans serovar Bratislava strain PigK151	UserReplicon_RM_Type_IV_3	RM	RM_Type_IV	1
		UserReplicon_PrrC_1	PrrC	PrrC	4
		UserReplicon_Borvo_1	Borvo	Borvo	1
		UserReplicon_CAS_Class1-Subtype-I-B_1	Cas	CAS_Class1-Subtype-I-B	8
		UserReplicon_CAS_Class1-Subtype-I-C_2	Cas	CAS_Class1-Subtype-I-C	8
		UserReplicon_RloC_2	RloC	RloC	1
		UserReplicon_Lamassu-Fam_1	Lamassu-Fam	Lamassu-Fam	2
	Leptospira interrogans serovar Linhai str. 56609	UserReplicon_RM_Type_IV_4	RM	RM_Type_IV	1
		UserReplicon_PrrC_1	PrrC	PrrC	4
		UserReplicon_RM_Type_IIG_3	RM	RM_Type_IIG	1
		UserReplicon_Borvo_1	Borvo	Borvo	1
		UserReplicon_CAS_Class1-Subtype-I-B_1	Cas	CAS_Class1-Subtype-I-B	6
		UserReplicon_CAS_Class1-Subtype-I-C_2	Cas	CAS_Class1-Subtype-I-C	8
		UserReplicon_PD-Lambda-1_1	PD-Lambda-1	PD-Lambda-1	1
		UserReplicon_ShosTA_2	ShosTA	ShosTA	2
	Leptospira interrogans serovar Lai SR61	UserReplicon_RM_Type_IV_4	RM	RM_Type_IV	1
		UserReplicon_PrrC_1	PrrC	PrrC	4
		UserReplicon_RM_Type_I_3	RM	RM_Type_I	3
		UserReplicon_Borvo_1	Borvo	Borvo	1
		UserReplicon_Hachiman_1	Hachiman	Hachiman	2
		UserReplicon_CAS_Class1-Subtype-I-C_1	Cas	CAS_Class1-Subtype-I-C	7
		UserReplicon_CAS_Cluster_4	Cas	CAS_Cluster	2
		UserReplicon_PD-T4-7_1	PD-T4-7	PD-T4-7	1
	Leptospira interrogans serovar Manilae strain mutant m77	UserReplicon_RM_Type_IIG_3	RM	RM_Type_IIG	1
		UserReplicon_PrrC_1	PrrC	PrrC	5
		UserReplicon_Borvo_1	Borvo	Borvo	1
		UserReplicon_CAS_Class1-Subtype-I-C_1	Cas	CAS_Class1-Subtype-I-C	6
		UserReplicon_PD-Lambda-1_1	PD-Lambda-1	PD-Lambda-1	1
	Leptospira santarosai str. HAI1594	UserReplicon_PrrC_1	PrrC	PrrC	4
		UserReplicon_RM_Type_IV_3	RM	RM_Type_IV	1
		UserReplicon_Borvo_1	Borvo	Borvo	1
		UserReplicon_CAS_Class1-Subtype-I-C_2	Cas	CAS_Class1-Subtype-I-C	8
		UserReplicon_CAS_Class1-Subtype-I-B_1	Cas	CAS_Class1-Subtype-I-B	7
	Leptospira kirschneri serovar Valbuzzi str. Duyster	UserReplicon_PrrC_1	PrrC	PrrC	5
		UserReplicon_Borvo_1	Borvo	Borvo	1
		UserReplicon_CAS_Class1-Subtype-I-C_2	Cas	CAS_Class1-Subtype-I-C	6
		UserReplicon_CAS_Cluster_6	Cas	CAS_Cluster	2
		UserReplicon_CAS_Class1-Subtype-I-B_1	Cas	CAS_Class1-Subtype-I-B	5
		UserReplicon_AVAST_V_1	AVAST	AVAST_V	1
		UserReplicon_PD-Lambda-1_2	PD-Lambda-1	PD-Lambda-1	1
	Leptospira interrogans str. UT126	UserReplicon_RM_Type_IV_3	RM	RM_Type_IV	1
		UserReplicon_PrrC_1	PrrC	PrrC	4
		UserReplicon_Borvo_1	Borvo	Borvo	1
		UserReplicon_CAS_Class1-Subtype-I-B_1	Cas	CAS_Class1-Subtype-I-B	6
		UserReplicon_CAS_Cluster_6	Cas	CAS_Cluster	2
		UserReplicon_CAS_Class1-Subtype-I-C_2	Cas	CAS_Class1-Subtype-I-C	6
	Leptospira interrogans str. UI 13372	UserReplicon_PrrC_1	PrrC	PrrC	10
		UserReplicon_SEFIR_1	SEFIR	SEFIR	1
		UserReplicon_CAS_Cluster_5	Cas	CAS_Cluster	3
		UserReplicon_CAS_Class1-Subtype-I-B_1	Cas	CAS_Class1-Subtype-I-B	10
		UserReplicon_CAS_Class1-Subtype-I-C_2	Cas	CAS_Class1-Subtype-I-C	5
	Leptospira interrogans str. UI 12758	UserReplicon_PrrC_1	PrrC	PrrC	5
		UserReplicon_RM_Type_IIG_3	RM	RM_Type_IIG	1
		UserReplicon_Borvo_1	Borvo	Borvo	1
		UserReplicon_CAS_Class1-Subtype-I-C_2	Cas	CAS_Class1-Subtype-I-C	7
		UserReplicon_CAS_Cluster_6	Cas	CAS_Cluster	2
		UserReplicon_CAS_Class1-Subtype-I-B_1	Cas	CAS_Class1-Subtype-I-B	6
		UserReplicon_Lamassu-Fam_1	Lamassu-Fam	Lamassu-Fam	3
	Leptospira interrogans str. UI 12621	UserReplicon_PrrC_1	PrrC	PrrC	6
		UserReplicon_RM_Type_IIG_3	RM	RM_Type_IIG	1
		UserReplicon_Borvo_1	Borvo	Borvo	1
		UserReplicon_SanaTA_2	SanaTA	SanaTA	2
		UserReplicon_CAS_Class1-Subtype-I-B_1	Cas	CAS_Class1-Subtype-I-B	7
		UserReplicon_CAS_Class1-Subtype-I-B_2	Cas	CAS_Class1-Subtype-I-B	5
		UserReplicon_CAS_Class1-Subtype-I-C_3	Cas	CAS_Class1-Subtype-I-C	7
		UserReplicon_PD-T4-7_1	PD-T4-7	PD-T4-7	1
		UserReplicon_Dsr_II_1	Dsr	Dsr_II	2
	Leptospira interrogans str. UI 09600	UserReplicon_PrrC_1	PrrC	PrrC	9
		UserReplicon_Borvo_1	Borvo	Borvo	1
		UserReplicon_CAS_Class1-Subtype-I-B_1	Cas	CAS_Class1-Subtype-I-B	7
		UserReplicon_CAS_Class1-Subtype-I-C_2	Cas	CAS_Class1-Subtype-I-C	7
		UserReplicon_Shedu_1	Shedu	Shedu	1
	Leptospira interrogans str. UI 08452	UserReplicon_PrrC_1	PrrC	PrrC	7
		UserReplicon_Borvo_1	Borvo	Borvo	1
		UserReplicon_CAS_Class1-Subtype-I-C_2	Cas	CAS_Class1-Subtype-I-C	7
		UserReplicon_CAS_Class1-Subtype-I-B_1	Cas	CAS_Class1-Subtype-I-B	8
		UserReplicon_PD-Lambda-1_1	PD-Lambda-1	PD-Lambda-1	1
	Leptospira interrogans str. MMD3731	UserReplicon_RM_Type_IV_3	RM	RM_Type_IV	1
		UserReplicon_PrrC_1	PrrC	PrrC	6
		UserReplicon_Borvo_1	Borvo	Borvo	1
		UserReplicon_CAS_Class1-Subtype-I-C_2	Cas	CAS_Class1-Subtype-I-C	7
		UserReplicon_CAS_Class1-Subtype-I-B_1	Cas	CAS_Class1-Subtype-I-B	8
	Leptospira interrogans str. L1207	UserReplicon_PrrC_1	PrrC	PrrC	8
		UserReplicon_Borvo_1	Borvo	Borvo	1
		UserReplicon_CAS_Class1-Subtype-I-C_1	Cas	CAS_Class1-Subtype-I-C	5
	Leptospira interrogans str. L0996	UserReplicon_RM_Type_I_2	RM	RM_Type_I	4
		UserReplicon_PrrC_1	PrrC	PrrC	6
		UserReplicon_Borvo_1	Borvo	Borvo	1
		UserReplicon_CAS_Class1-Subtype-I-B_1	Cas	CAS_Class1-Subtype-I-B	7
		UserReplicon_CAS_Class1-Subtype-I-C_2	Cas	CAS_Class1-Subtype-I-C	7
		UserReplicon_ShosTA_1	ShosTA	ShosTA	2
	Leptospira interrogans str. Kito	UserReplicon_RM_Type_I_2	RM	RM_Type_I	3
		UserReplicon_PrrC_1	PrrC	PrrC	4
		UserReplicon_RM_Type_IV_4	RM	RM_Type_IV	1
		UserReplicon_Borvo_1	Borvo	Borvo	1
		UserReplicon_CAS_Class1-Subtype-I-B_1	Cas	CAS_Class1-Subtype-I-B	5
		UserReplicon_CAS_Cluster_6	Cas	CAS_Cluster	2
		UserReplicon_CAS_Class1-Subtype-I-C_2	Cas	CAS_Class1-Subtype-I-C	7
		UserReplicon_Shedu_1	Shedu	Shedu	1
	Leptospira interrogans str. HAI1536	UserReplicon_RM_Type_I_1	RM	RM_Type_I	3
		UserReplicon_RM_Type_IV_2	RM	RM_Type_IV	1
		UserReplicon_Borvo_1	Borvo	Borvo	1
		UserReplicon_RosmerTA_1	RosmerTA	RosmerTA	2
		UserReplicon_CAS_Class1-Subtype-IV-B_2	Cas	CAS_Class1-Subtype-IV-B	5
		UserReplicon_CAS_Class1-Subtype-I-C_1	Cas	CAS_Class1-Subtype-I-C	7
		UserReplicon_Gao_Qat_1	Gao_Qat	Gao_Qat	5
	Leptospira interrogans str. Fiocruz LV4225	UserReplicon_PrrC_1	PrrC	PrrC	4
		UserReplicon_RM_Type_IV_3	RM	RM_Type_IV	1
		UserReplicon_Borvo_1	Borvo	Borvo	1
		UserReplicon_CAS_Class1-Subtype-I-B_1	Cas	CAS_Class1-Subtype-I-B	8
		UserReplicon_CAS_Class1-Subtype-I-C_2	Cas	CAS_Class1-Subtype-I-C	8
	Leptospira interrogans str. Fiocruz LV4117	UserReplicon_RM_Type_IV_3	RM	RM_Type_IV	1
		UserReplicon_PrrC_1	PrrC	PrrC	4
		UserReplicon_Borvo_1	Borvo	Borvo	1
		UserReplicon_CAS_Class1-Subtype-I-B_1	Cas	CAS_Class1-Subtype-I-B	8
		UserReplicon_CAS_Class1-Subtype-I-C_2	Cas	CAS_Class1-Subtype-I-C	8
	Leptospira interrogans str. Fiocruz LV4114	UserReplicon_PrrC_1	PrrC	PrrC	4
		UserReplicon_RM_Type_IV_3	RM	RM_Type_IV	1
		UserReplicon_Borvo_1	Borvo	Borvo	1
		UserReplicon_CAS_Class1-Subtype-I-C_2	Cas	CAS_Class1-Subtype-I-C	8
		UserReplicon_CAS_Class1-Subtype-I-B_1	Cas	CAS_Class1-Subtype-I-B	8
	Leptospira interrogans str. FPW2026	UserReplicon_PrrC_1	PrrC	PrrC	9
		UserReplicon_SoFic_2	SoFIC	SoFic	1
		UserReplicon_Borvo_1	Borvo	Borvo	1
		UserReplicon_CAS_Class1-Subtype-I-B_1	Cas	CAS_Class1-Subtype-I-B	8
		UserReplicon_CAS_Class1-Subtype-I-C_2	Cas	CAS_Class1-Subtype-I-C	7
	Leptospira interrogans str. FPW1039	UserReplicon_RM_Type_IV_3	RM	RM_Type_IV	1
		UserReplicon_PrrC_1	PrrC	PrrC	11
		UserReplicon_Borvo_1	Borvo	Borvo	1
		UserReplicon_CAS_Class1-Subtype-I-C_2	Cas	CAS_Class1-Subtype-I-C	8
		UserReplicon_CAS_Class1-Subtype-I-B_1	Cas	CAS_Class1-Subtype-I-B	8
		UserReplicon_Lamassu-Fam_1	Lamassu-Fam	Lamassu-Fam	3
	Leptospira interrogans str. C10069	UserReplicon_PrrC_1	PrrC	PrrC	4
		UserReplicon_Borvo_1	Borvo	Borvo	1
		UserReplicon_CAS_Class1-Subtype-I-B_1	Cas	CAS_Class1-Subtype-I-B	8
		UserReplicon_CAS_Class1-Subtype-I-C_2	Cas	CAS_Class1-Subtype-I-C	8
	Leptospira interrogans str. Brem 329	UserReplicon_RM_Type_IV_4	RM	RM_Type_IV	1
		UserReplicon_RM_Type_IIG_3	RM	RM_Type_IIG	1
		UserReplicon_PrrC_1	PrrC	PrrC	4
		UserReplicon_Borvo_1	Borvo	Borvo	1
		UserReplicon_CAS_Cluster_5	Cas	CAS_Cluster	2
		UserReplicon_CAS_Class1-Subtype-I-B_1	Cas	CAS_Class1-Subtype-I-B	5
		UserReplicon_CAS_Class1-Subtype-I-C_2	Cas	CAS_Class1-Subtype-I-C	7
	Leptospira interrogans str. 2006001854	UserReplicon_PrrC_1	PrrC	PrrC	5
		UserReplicon_RM_Type_IV_3	RM	RM_Type_IV	1
		UserReplicon_Borvo_1	Borvo	Borvo	1
		UserReplicon_CAS_Class1-Subtype-I-B_1	Cas	CAS_Class1-Subtype-I-B	8
		UserReplicon_CAS_Class1-Subtype-I-C_2	Cas	CAS_Class1-Subtype-I-C	7
	Leptospira interrogans str. 2003000735	UserReplicon_RM_Type_IV_3	RM	RM_Type_IV	1
		UserReplicon_PrrC_1	PrrC	PrrC	4
		UserReplicon_Borvo_1	Borvo	Borvo	1
		UserReplicon_CAS_Class1-Subtype-I-C_3	Cas	CAS_Class1-Subtype-I-C	7
		UserReplicon_CAS_Class1-Subtype-I-B_1	Cas	CAS_Class1-Subtype-I-B	2
		UserReplicon_CAS_Class1-Subtype-I-B_2	Cas	CAS_Class1-Subtype-I-B	5
		UserReplicon_Lamassu-Fam_1	Lamassu-Fam	Lamassu-Fam	2
	Leptospira interrogans str. 2002000632	UserReplicon_PrrC_1	PrrC	PrrC	4
		UserReplicon_RM_Type_IV_3	RM	RM_Type_IV	1
		UserReplicon_Borvo_1	Borvo	Borvo	1
		UserReplicon_CAS_Class1-Subtype-I-B_1	Cas	CAS_Class1-Subtype-I-B	2
		UserReplicon_CAS_Class1-Subtype-I-B_2	Cas	CAS_Class1-Subtype-I-B	5
		UserReplicon_CAS_Class1-Subtype-I-C_3	Cas	CAS_Class1-Subtype-I-C	8
		UserReplicon_Lamassu-Fam_1	Lamassu-Fam	Lamassu-Fam	2
	Leptospira interrogans str. 2002000631	UserReplicon_PrrC_1	PrrC	PrrC	4
		UserReplicon_RM_Type_IV_3	RM	RM_Type_IV	1
		UserReplicon_Borvo_1	Borvo	Borvo	1
		UserReplicon_CAS_Class1-Subtype-I-B_1	Cas	CAS_Class1-Subtype-I-B	5
		UserReplicon_CAS_Class1-Subtype-I-B_2	Cas	CAS_Class1-Subtype-I-B	2
		UserReplicon_CAS_Class1-Subtype-I-C_3	Cas	CAS_Class1-Subtype-I-C	7
		UserReplicon_Lamassu-Fam_1	Lamassu-Fam	Lamassu-Fam	2
	Leptospira interrogans str. 2002000626	UserReplicon_RM_Type_IV_3	RM	RM_Type_IV	1
		UserReplicon_PrrC_1	PrrC	PrrC	4
		UserReplicon_Borvo_1	Borvo	Borvo	1
		UserReplicon_CAS_Class1-Subtype-I-C_3	Cas	CAS_Class1-Subtype-I-C	8
		UserReplicon_CAS_Class1-Subtype-I-B_1	Cas	CAS_Class1-Subtype-I-B	2
		UserReplicon_CAS_Class1-Subtype-I-B_2	Cas	CAS_Class1-Subtype-I-B	5
		UserReplicon_Lamassu-Fam_1	Lamassu-Fam	Lamassu-Fam	3
	Leptospira interrogans str. 2002000624	UserReplicon_RM_Type_IV_3	RM	RM_Type_IV	1
		UserReplicon_PrrC_1	PrrC	PrrC	6
		UserReplicon_Borvo_1	Borvo	Borvo	1
		UserReplicon_CAS_Class1-Subtype-I-C_3	Cas	CAS_Class1-Subtype-I-C	7
		UserReplicon_CAS_Class1-Subtype-I-B_1	Cas	CAS_Class1-Subtype-I-B	5
		UserReplicon_CAS_Class1-Subtype-I-B_2	Cas	CAS_Class1-Subtype-I-B	2
		UserReplicon_Lamassu-Fam_1	Lamassu-Fam	Lamassu-Fam	2
	Leptospira interrogans str. 2002000623	UserReplicon_PrrC_1	PrrC	PrrC	4
		UserReplicon_Borvo_1	Borvo	Borvo	1
		UserReplicon_CAS_Class1-Subtype-I-B_1	Cas	CAS_Class1-Subtype-I-B	2
		UserReplicon_CAS_Class1-Subtype-I-B_2	Cas	CAS_Class1-Subtype-I-B	5
		UserReplicon_CAS_Class1-Subtype-I-C_3	Cas	CAS_Class1-Subtype-I-C	8
		UserReplicon_Lamassu-Fam_1	Lamassu-Fam	Lamassu-Fam	3
	Leptospira interrogans str. 2002000621	UserReplicon_PrrC_1	PrrC	PrrC	4
		UserReplicon_Borvo_1	Borvo	Borvo	1
		UserReplicon_CAS_Class1-Subtype-I-B_1	Cas	CAS_Class1-Subtype-I-B	2
		UserReplicon_CAS_Class1-Subtype-I-B_2	Cas	CAS_Class1-Subtype-I-B	5
		UserReplicon_CAS_Class1-Subtype-I-C_3	Cas	CAS_Class1-Subtype-I-C	7
		UserReplicon_Lamassu-Fam_1	Lamassu-Fam	Lamassu-Fam	2
	Leptospira interrogans serovar Zanoni str. LT2156	UserReplicon_RM_Type_IIG_3	RM	RM_Type_IIG	1
		UserReplicon_PrrC_1	PrrC	PrrC	7
		UserReplicon_RM_Type_IIG_4	RM	RM_Type_IIG	1
		UserReplicon_Borvo_1	Borvo	Borvo	1
		UserReplicon_CAS_Class1-Subtype-I-C_1	Cas	CAS_Class1-Subtype-I-C	7
		UserReplicon_PD-Lambda-1_1	PD-Lambda-1	PD-Lambda-1	1
		UserReplicon_ShosTA_2	ShosTA	ShosTA	2
		UserReplicon_RloC_1	RloC	RloC	1
	Leptospira interrogans serovar Valbuzzi str. Valbuzzi	UserReplicon_PrrC_1	PrrC	PrrC	7
		UserReplicon_Borvo_1	Borvo	Borvo	1
		UserReplicon_CAS_Class1-Subtype-I-B_1	Cas	CAS_Class1-Subtype-I-B	7
		UserReplicon_CAS_Class1-Subtype-I-C_2	Cas	CAS_Class1-Subtype-I-C	6
		UserReplicon_AVAST_V_1	AVAST	AVAST_V	1
		UserReplicon_PD-Lambda-1_2	PD-Lambda-1	PD-Lambda-1	1
	Leptospira interrogans serovar Szwajizak str. Szwajizak	UserReplicon_PrrC_1	PrrC	PrrC	4
		UserReplicon_RM_Type_II_4	RM	RM_Type_II	2
		UserReplicon_PrrC_2	PrrC	PrrC	2
		UserReplicon_Borvo_1	Borvo	Borvo	1
		UserReplicon_CAS_Cluster_3	Cas	CAS_Cluster	3
		UserReplicon_CAS_Class1-Subtype-I-C_1	Cas	CAS_Class1-Subtype-I-C	4
		UserReplicon_PARIS_II_merge_1	Rst_PARIS	PARIS_II_merge	1
	Leptospira interrogans serovar Pyrogenes str. SriLanka2	UserReplicon_RM_Type_IV_3	RM	RM_Type_IV	1
		UserReplicon_PrrC_1	PrrC	PrrC	4
		UserReplicon_Borvo_1	Borvo	Borvo	1
		UserReplicon_CAS_Class1-Subtype-I-C_1	Cas	CAS_Class1-Subtype-I-C	6
		UserReplicon_CAS_Cluster_4	Cas	CAS_Cluster	2
		UserReplicon_ShosTA_2	ShosTA	ShosTA	2
		UserReplicon_PD-Lambda-1_1	PD-Lambda-1	PD-Lambda-1	1
	Leptospira interrogans serovar Pyrogenes str. SriLanka1	UserReplicon_PrrC_1	PrrC	PrrC	4
		UserReplicon_RM_Type_IV_3	RM	RM_Type_IV	1
		UserReplicon_Borvo_1	Borvo	Borvo	1
		UserReplicon_CAS_Class1-Subtype-I-C_2	Cas	CAS_Class1-Subtype-I-C	7
		UserReplicon_CAS_Class1-Subtype-I-B_1	Cas	CAS_Class1-Subtype-I-B	5
		UserReplicon_CAS_Cluster_7	Cas	CAS_Cluster	2
		UserReplicon_ShosTA_2	ShosTA	ShosTA	2
		UserReplicon_PD-Lambda-1_1	PD-Lambda-1	PD-Lambda-1	1
	Leptospira interrogans serovar Pyrogenes str. Sri Lanka 46	UserReplicon_RM_Type_IV_3	RM	RM_Type_IV	1
		UserReplicon_PrrC_1	PrrC	PrrC	4
		UserReplicon_Borvo_1	Borvo	Borvo	1
		UserReplicon_CAS_Class1-Subtype-I-B_1	Cas	CAS_Class1-Subtype-I-B	7
		UserReplicon_CAS_Class1-Subtype-I-C_2	Cas	CAS_Class1-Subtype-I-C	7
	Leptospira interrogans serovar Pyrogenes str. Sri Lanka 39	UserReplicon_RM_Type_IV_3	RM	RM_Type_IV	1
		UserReplicon_PrrC_1	PrrC	PrrC	4
		UserReplicon_Borvo_1	Borvo	Borvo	1
		UserReplicon_CAS_Class1-Subtype-I-C_2	Cas	CAS_Class1-Subtype-I-C	8
		UserReplicon_CAS_Class1-Subtype-I-B_1	Cas	CAS_Class1-Subtype-I-B	7
		UserReplicon_PD-Lambda-1_1	PD-Lambda-1	PD-Lambda-1	1
		UserReplicon_ShosTA_2	ShosTA	ShosTA	2
	Leptospira interrogans serovar Pyrogenes str. Sri Lanka 30	UserReplicon_RM_Type_IV_3	RM	RM_Type_IV	1
		UserReplicon_PrrC_1	PrrC	PrrC	4
		UserReplicon_Borvo_1	Borvo	Borvo	1
		UserReplicon_CAS_Class1-Subtype-I-C_2	Cas	CAS_Class1-Subtype-I-C	7
		UserReplicon_CAS_Class1-Subtype-I-B_1	Cas	CAS_Class1-Subtype-I-B	7
		UserReplicon_PARIS_II_1	Rst_PARIS	PARIS_II	2
	Leptospira interrogans serovar Pyrogenes str. Sri Lanka 14	UserReplicon_PrrC_1	PrrC	PrrC	4
		UserReplicon_RM_Type_IV_3	RM	RM_Type_IV	1
		UserReplicon_SanaTA_2	SanaTA	SanaTA	2
		UserReplicon_Borvo_1	Borvo	Borvo	1
		UserReplicon_CAS_Class1-Subtype-I-C_2	Cas	CAS_Class1-Subtype-I-C	8
		UserReplicon_CAS_Class1-Subtype-I-B_1	Cas	CAS_Class1-Subtype-I-B	5
		UserReplicon_CAS_Cluster_7	Cas	CAS_Cluster	2
		UserReplicon_Dsr_II_1	Dsr	Dsr_II	1
	Leptospira interrogans serovar Pyrogenes str. R168	UserReplicon_PrrC_1	PrrC	PrrC	5
		UserReplicon_CAS_Cluster_6	Cas	CAS_Cluster	2
		UserReplicon_CAS_Class1-Subtype-I-C_2	Cas	CAS_Class1-Subtype-I-C	2
		UserReplicon_CAS_Class1-Subtype-I-C_3	Cas	CAS_Class1-Subtype-I-C	2
		UserReplicon_CAS_Class1-Subtype-I-B_1	Cas	CAS_Class1-Subtype-I-B	4
	Leptospira interrogans serovar Pyrogenes str. L0374	UserReplicon_PrrC_1	PrrC	PrrC	5
		UserReplicon_Borvo_1	Borvo	Borvo	1
		UserReplicon_CAS_Class1-Subtype-I-B_1	Cas	CAS_Class1-Subtype-I-B	7
		UserReplicon_CAS_Class1-Subtype-I-C_2	Cas	CAS_Class1-Subtype-I-C	8
	Leptospira interrogans serovar Pyrogenes str. 200701872	UserReplicon_PrrC_1	PrrC	PrrC	5
		UserReplicon_CAS_Class1-Subtype-I-C_2	Cas	CAS_Class1-Subtype-I-C	7
		UserReplicon_CAS_Class1-Subtype-I-B_1	Cas	CAS_Class1-Subtype-I-B	8
	Leptospira interrogans serovar Pyrogenes str. 2006006973	UserReplicon_RM_Type_IV_4	RM	RM_Type_IV	1
		UserReplicon_RM_Type_IIG_3	RM	RM_Type_IIG	1
		UserReplicon_PrrC_1	PrrC	PrrC	4
		UserReplicon_Borvo_1	Borvo	Borvo	1
		UserReplicon_CAS_Class1-Subtype-I-C_2	Cas	CAS_Class1-Subtype-I-C	8
		UserReplicon_CAS_Class1-Subtype-I-B_1	Cas	CAS_Class1-Subtype-I-B	7
	Leptospira interrogans serovar Pyrogenes str. 2006006960	UserReplicon_RM_Type_IIG_3	RM	RM_Type_IIG	1
		UserReplicon_PrrC_1	PrrC	PrrC	6
		UserReplicon_CAS_Class1-Subtype-I-C_2	Cas	CAS_Class1-Subtype-I-C	4
		UserReplicon_CAS_Class1-Subtype-I-C_3	Cas	CAS_Class1-Subtype-I-C	3
		UserReplicon_CAS_Class1-Subtype-I-B_1	Cas	CAS_Class1-Subtype-I-B	7
	Leptospira interrogans serovar Pyrogenes str. 2006006956	UserReplicon_RM_Type_IIG_3	RM	RM_Type_IIG	1
		UserReplicon_RM_Type_IV_4	RM	RM_Type_IV	1
		UserReplicon_PrrC_1	PrrC	PrrC	4
		UserReplicon_Borvo_1	Borvo	Borvo	1
		UserReplicon_CAS_Class1-Subtype-I-C_2	Cas	CAS_Class1-Subtype-I-C	8
		UserReplicon_CAS_Cluster_6	Cas	CAS_Cluster	2
		UserReplicon_CAS_Class1-Subtype-I-B_1	Cas	CAS_Class1-Subtype-I-B	5
	Leptospira interrogans serovar Pomona str. UT364	UserReplicon_RM_Type_IV_3	RM	RM_Type_IV	1
		UserReplicon_PrrC_1	PrrC	PrrC	8
		UserReplicon_CBASS_I_2	CBASS	CBASS_I	3
		UserReplicon_CAS_Class1-Subtype-I-C_2	Cas	CAS_Class1-Subtype-I-C	8
		UserReplicon_CAS_Class1-Subtype-I-B_1	Cas	CAS_Class1-Subtype-I-B	6
		UserReplicon_Dsr_II_1	Dsr	Dsr_II	3
		UserReplicon_Lamassu-Fam_1	Lamassu-Fam	Lamassu-Fam	3
	Leptospira interrogans serovar Pomona str. Pomona	UserReplicon_PrrC_1	PrrC	PrrC	11
		UserReplicon_Borvo_1	Borvo	Borvo	1
		UserReplicon_CAS_Class1-Subtype-I-C_1	Cas	CAS_Class1-Subtype-I-C	7
		UserReplicon_CAS_Cluster_4	Cas	CAS_Cluster	2
	Leptospira interrogans serovar Pomona str. Kennewicki LC82-25	UserReplicon_PrrC_1	PrrC	PrrC	10
		UserReplicon_Borvo_1	Borvo	Borvo	1
		UserReplicon_CAS_Class1-Subtype-I-C_1	Cas	CAS_Class1-Subtype-I-C	8
		UserReplicon_CAS_Cluster_4	Cas	CAS_Cluster	2
	Leptospira interrogans serovar Pomona str. Fox 32256	UserReplicon_PrrC_1	PrrC	PrrC	9
		UserReplicon_RM_Type_IV_3	RM	RM_Type_IV	1
		UserReplicon_Borvo_1	Borvo	Borvo	1
		UserReplicon_CAS_Class1-Subtype-I-C_1	Cas	CAS_Class1-Subtype-I-C	7
		UserReplicon_CAS_Cluster_4	Cas	CAS_Cluster	2
	Leptospira interrogans serovar Pomona str. CSL4002	UserReplicon_PrrC_1	PrrC	PrrC	9
		UserReplicon_RM_Type_IV_3	RM	RM_Type_IV	1
		UserReplicon_Borvo_1	Borvo	Borvo	1
		UserReplicon_CAS_Class1-Subtype-I-C_1	Cas	CAS_Class1-Subtype-I-C	7
		UserReplicon_CAS_Cluster_4	Cas	CAS_Cluster	2
	Leptospira interrogans serovar Pomona str. CSL10083	UserReplicon_RM_Type_I_2	RM	RM_Type_I	5
		UserReplicon_RM_Type_IV_4	RM	RM_Type_IV	1
		UserReplicon_PrrC_1	PrrC	PrrC	4
		UserReplicon_Borvo_1	Borvo	Borvo	1
		UserReplicon_CAS_Cluster_3	Cas	CAS_Cluster	2
		UserReplicon_CAS_Class1-Subtype-I-C_1	Cas	CAS_Class1-Subtype-I-C	7
	Leptospira interrogans serovar Pomona str. 2006006968	UserReplicon_RM_Type_IV_3	RM	RM_Type_IV	1
		UserReplicon_PrrC_1	PrrC	PrrC	9
		UserReplicon_Borvo_1	Borvo	Borvo	1
		UserReplicon_CAS_Class1-Subtype-I-C_1	Cas	CAS_Class1-Subtype-I-C	7
		UserReplicon_CAS_Cluster_4	Cas	CAS_Cluster	2
	Leptospira interrogans serovar Pomona str. 2006006962	UserReplicon_RM_Type_IV_3	RM	RM_Type_IV	1
		UserReplicon_PrrC_1	PrrC	PrrC	9
		UserReplicon_Borvo_1	Borvo	Borvo	1
		UserReplicon_CAS_Class1-Subtype-I-C_1	Cas	CAS_Class1-Subtype-I-C	7
		UserReplicon_CAS_Cluster_4	Cas	CAS_Cluster	2
	Leptospira interrogans serovar Naam str. Naam	UserReplicon_PrrC_1	PrrC	PrrC	4
		UserReplicon_RM_Type_IV_3	RM	RM_Type_IV	1
		UserReplicon_Borvo_1	Borvo	Borvo	1
		UserReplicon_CAS_Class1-Subtype-I-C_2	Cas	CAS_Class1-Subtype-I-C	7
		UserReplicon_CAS_Class1-Subtype-I-B_1	Cas	CAS_Class1-Subtype-I-B	7
		UserReplicon_ShosTA_1	ShosTA	ShosTA	2
	Leptospira interrogans serovar Muenchen str. Brem 129	UserReplicon_PrrC_1	PrrC	PrrC	6
		UserReplicon_RM_Type_IV_3	RM	RM_Type_IV	1
		UserReplicon_Borvo_1	Borvo	Borvo	1
		UserReplicon_CAS_Class1-Subtype-I-B_1	Cas	CAS_Class1-Subtype-I-B	9
		UserReplicon_CAS_Class1-Subtype-I-C_2	Cas	CAS_Class1-Subtype-I-C	8
		UserReplicon_Lamassu-Fam_1	Lamassu-Fam	Lamassu-Fam	3
	Leptospira interrogans serovar Medanensis str. UT053	UserReplicon_RM_Type_IV_3	RM	RM_Type_IV	1
		UserReplicon_PrrC_1	PrrC	PrrC	10
		UserReplicon_Borvo_1	Borvo	Borvo	1
		UserReplicon_CAS_Cluster_3	Cas	CAS_Cluster	2
		UserReplicon_CAS_Class1-Subtype-I-C_1	Cas	CAS_Class1-Subtype-I-C	6
		UserReplicon_PD-Lambda-1_1	PD-Lambda-1	PD-Lambda-1	1
		UserReplicon_ShosTA_2	ShosTA	ShosTA	2
	Leptospira interrogans serovar Medanensis str. L0887	UserReplicon_RM_Type_I_2	RM	RM_Type_I	3
		UserReplicon_PrrC_1	PrrC	PrrC	4
		UserReplicon_SEFIR_2	SEFIR	SEFIR	1
		UserReplicon_Borvo_1	Borvo	Borvo	1
		UserReplicon_CAS_Class1-Subtype-I-C_2	Cas	CAS_Class1-Subtype-I-C	7
		UserReplicon_CAS_Cluster_6	Cas	CAS_Cluster	2
		UserReplicon_CAS_Class1-Subtype-I-B_1	Cas	CAS_Class1-Subtype-I-B	5
	Leptospira interrogans serovar Medanensis str. L0448	UserReplicon_PrrC_1	PrrC	PrrC	9
		UserReplicon_Borvo_1	Borvo	Borvo	1
		UserReplicon_CAS_Class1-Subtype-I-C_2	Cas	CAS_Class1-Subtype-I-C	7
		UserReplicon_CAS_Class1-Subtype-I-B_1	Cas	CAS_Class1-Subtype-I-B	8
		UserReplicon_PD-Lambda-1_1	PD-Lambda-1	PD-Lambda-1	1
		UserReplicon_ShosTA_2	ShosTA	ShosTA	2
	Leptospira interrogans serovar Manilae str. UP-OM	UserReplicon_PrrC_1	PrrC	PrrC	5
		UserReplicon_RM_Type_IIG_3	RM	RM_Type_IIG	1
		UserReplicon_Borvo_1	Borvo	Borvo	1
		UserReplicon_CAS_Class1-Subtype-I-C_1	Cas	CAS_Class1-Subtype-I-C	6
		UserReplicon_PD-Lambda-1_1	PD-Lambda-1	PD-Lambda-1	1
	Leptospira interrogans serovar Manilae str. M933_lip32_mutant	UserReplicon_RM_Type_IIG_3	RM	RM_Type_IIG	1
		UserReplicon_PrrC_1	PrrC	PrrC	5
		UserReplicon_Borvo_1	Borvo	Borvo	1
		UserReplicon_CAS_Class1-Subtype-I-C_1	Cas	CAS_Class1-Subtype-I-C	6
		UserReplicon_PD-Lambda-1_1	PD-Lambda-1	PD-Lambda-1	1
	Leptospira interrogans serovar Manilae str. M874_LA0615_mutant	UserReplicon_RM_Type_IIG_3	RM	RM_Type_IIG	1
		UserReplicon_PrrC_1	PrrC	PrrC	5
		UserReplicon_Borvo_1	Borvo	Borvo	1
		UserReplicon_CAS_Class1-Subtype-I-C_1	Cas	CAS_Class1-Subtype-I-C	6
		UserReplicon_PD-Lambda-1_1	PD-Lambda-1	PD-Lambda-1	1
	Leptospira interrogans serovar Manilae str. M776_fur_mutant	UserReplicon_RM_Type_IIG_3	RM	RM_Type_IIG	1
		UserReplicon_PrrC_1	PrrC	PrrC	5
		UserReplicon_Borvo_1	Borvo	Borvo	1
		UserReplicon_CAS_Class1-Subtype-I-C_1	Cas	CAS_Class1-Subtype-I-C	6
		UserReplicon_PD-Lambda-1_1	PD-Lambda-1	PD-Lambda-1	1
	Leptospira interrogans serovar Manilae str. M1352_LPS_mutant	UserReplicon_RM_Type_IIG_3	RM	RM_Type_IIG	1
		UserReplicon_PrrC_1	PrrC	PrrC	5
		UserReplicon_Borvo_1	Borvo	Borvo	1
		UserReplicon_CAS_Class1-Subtype-I-C_1	Cas	CAS_Class1-Subtype-I-C	6
		UserReplicon_PD-Lambda-1_1	PD-Lambda-1	PD-Lambda-1	1
	Leptospira interrogans serovar Manilae str. M001_Tn_Mutant_Parent	UserReplicon_RM_Type_IIG_3	RM	RM_Type_IIG	1
		UserReplicon_PrrC_1	PrrC	PrrC	5
		UserReplicon_Borvo_1	Borvo	Borvo	1
		UserReplicon_CAS_Class1-Subtype-I-C_1	Cas	CAS_Class1-Subtype-I-C	6
		UserReplicon_PD-Lambda-1_1	PD-Lambda-1	PD-Lambda-1	1
	Leptospira interrogans serovar Manilae str. K56	UserReplicon_PrrC_1	PrrC	PrrC	5
		UserReplicon_RM_Type_IIG_3	RM	RM_Type_IIG	1
		UserReplicon_Borvo_1	Borvo	Borvo	1
		UserReplicon_CAS_Class1-Subtype-I-C_1	Cas	CAS_Class1-Subtype-I-C	6
		UserReplicon_PD-Lambda-1_1	PD-Lambda-1	PD-Lambda-1	1
	Leptospira interrogans serovar Lora str. TE 1992	UserReplicon_PrrC_1	PrrC	PrrC	7
		UserReplicon_Borvo_1	Borvo	Borvo	1
		UserReplicon_CAS_Class1-Subtype-I-B_1	Cas	CAS_Class1-Subtype-I-B	7
		UserReplicon_CAS_Class1-Subtype-I-C_2	Cas	CAS_Class1-Subtype-I-C	8
		UserReplicon_Lamassu-Fam_1	Lamassu-Fam	Lamassu-Fam	2
	Leptospira interrogans serovar Lai str. Langkawi	UserReplicon_RM_Type_IV_3	RM	RM_Type_IV	1
		UserReplicon_PrrC_1	PrrC	PrrC	4
		UserReplicon_Borvo_1	Borvo	Borvo	1
		UserReplicon_CAS_Class1-Subtype-I-C_2	Cas	CAS_Class1-Subtype-I-C	8
		UserReplicon_CAS_Cluster_6	Cas	CAS_Cluster	2
		UserReplicon_CAS_Class1-Subtype-I-B_1	Cas	CAS_Class1-Subtype-I-B	5
		UserReplicon_ShosTA_2	ShosTA	ShosTA	2
		UserReplicon_PD-Lambda-1_1	PD-Lambda-1	PD-Lambda-1	1
	Leptospira interrogans serovar Lai str. Lai LPS mutant	UserReplicon_RM_Type_IV_3	RM	RM_Type_IV	1
		UserReplicon_PrrC_1	PrrC	PrrC	4
		UserReplicon_Borvo_1	Borvo	Borvo	1
		UserReplicon_CAS_Cluster_5	Cas	CAS_Cluster	2
		UserReplicon_CAS_Class1-Subtype-I-C_2	Cas	CAS_Class1-Subtype-I-C	8
		UserReplicon_CAS_Class1-Subtype-I-B_1	Cas	CAS_Class1-Subtype-I-B	5
	Leptospira interrogans serovar Lai str. Lai	UserReplicon_RM_Type_IV_3	RM	RM_Type_IV	1
		UserReplicon_PrrC_1	PrrC	PrrC	4
		UserReplicon_Borvo_1	Borvo	Borvo	1
		UserReplicon_CAS_Class1-Subtype-I-C_2	Cas	CAS_Class1-Subtype-I-C	8
		UserReplicon_CAS_Cluster_6	Cas	CAS_Cluster	2
		UserReplicon_CAS_Class1-Subtype-I-B_1	Cas	CAS_Class1-Subtype-I-B	5
	Leptospira interrogans serovar Lai str. IPAV	UserReplicon_PrrC_1	PrrC	PrrC	4
		UserReplicon_RM_Type_IV_3	RM	RM_Type_IV	1
		UserReplicon_Borvo_1	Borvo	Borvo	1
		UserReplicon_CAS_Class1-Subtype-I-C_2	Cas	CAS_Class1-Subtype-I-C	8
		UserReplicon_CAS_Class1-Subtype-I-B_1	Cas	CAS_Class1-Subtype-I-B	7
	Leptospira interrogans serovar Lai str. 56601	UserReplicon_PrrC_1	PrrC	PrrC	4
		UserReplicon_RM_Type_IV_3	RM	RM_Type_IV	1
		UserReplicon_Borvo_1	Borvo	Borvo	1
		UserReplicon_CAS_Class1-Subtype-I-C_2	Cas	CAS_Class1-Subtype-I-C	8
		UserReplicon_CAS_Class1-Subtype-I-B_1	Cas	CAS_Class1-Subtype-I-B	7
	Leptospira interrogans serovar Jalna str. 2008720117	UserReplicon_PrrC_1	PrrC	PrrC	4
		UserReplicon_RM_Type_IV_3	RM	RM_Type_IV	1
		UserReplicon_Borvo_1	Borvo	Borvo	1
		UserReplicon_CAS_Cluster_5	Cas	CAS_Cluster	3
		UserReplicon_CAS_Class1-Subtype-I-C_2	Cas	CAS_Class1-Subtype-I-C	5
		UserReplicon_CAS_Class1-Subtype-I-B_1	Cas	CAS_Class1-Subtype-I-B	7
		UserReplicon_RloC_2	RloC	RloC	1
		UserReplicon_Lamassu-Fam_1	Lamassu-Fam	Lamassu-Fam	2
	Leptospira interrogans serovar Jalna str. 2008720116	UserReplicon_PrrC_1	PrrC	PrrC	4
		UserReplicon_RM_Type_IV_3	RM	RM_Type_IV	1
		UserReplicon_Borvo_1	Borvo	Borvo	1
		UserReplicon_CAS_Cluster_5	Cas	CAS_Cluster	3
		UserReplicon_CAS_Class1-Subtype-I-B_1	Cas	CAS_Class1-Subtype-I-B	7
		UserReplicon_CAS_Class1-Subtype-I-C_2	Cas	CAS_Class1-Subtype-I-C	5
		UserReplicon_RloC_2	RloC	RloC	1
		UserReplicon_Lamassu-Fam_1	Lamassu-Fam	Lamassu-Fam	2
	Leptospira interrogans serovar Icterohaemorrhagiae str. Verdun LP	UserReplicon_RM_Type_IV_3	RM	RM_Type_IV	1
		UserReplicon_PrrC_1	PrrC	PrrC	4
		UserReplicon_Borvo_1	Borvo	Borvo	1
		UserReplicon_CAS_Class1-Subtype-I-C_2	Cas	CAS_Class1-Subtype-I-C	8
		UserReplicon_CAS_Class1-Subtype-I-B_1	Cas	CAS_Class1-Subtype-I-B	7
	Leptospira interrogans serovar Icterohaemorrhagiae str. Verdun HP	UserReplicon_RM_Type_IV_3	RM	RM_Type_IV	1
		UserReplicon_PrrC_1	PrrC	PrrC	6
		UserReplicon_Borvo_1	Borvo	Borvo	1
		UserReplicon_CAS_Cluster_5	Cas	CAS_Cluster	2
		UserReplicon_CAS_Class1-Subtype-I-B_1	Cas	CAS_Class1-Subtype-I-B	7
		UserReplicon_CAS_Class1-Subtype-I-C_2	Cas	CAS_Class1-Subtype-I-C	4
	Leptospira interrogans serovar Icterohaemorrhagiae str. RGA	UserReplicon_PrrC_1	PrrC	PrrC	4
		UserReplicon_RM_Type_IV_3	RM	RM_Type_IV	1
		UserReplicon_Borvo_1	Borvo	Borvo	1
		UserReplicon_CAS_Class1-Subtype-I-B_1	Cas	CAS_Class1-Subtype-I-B	7
		UserReplicon_CAS_Class1-Subtype-I-C_2	Cas	CAS_Class1-Subtype-I-C	8
	Leptospira interrogans serovar Icterohaemorrhagiae str. P2554	UserReplicon_PrrC_1	PrrC	PrrC	4
		UserReplicon_RM_Type_IV_3	RM	RM_Type_IV	1
		UserReplicon_Borvo_1	Borvo	Borvo	1
		UserReplicon_CAS_Class1-Subtype-I-B_1	Cas	CAS_Class1-Subtype-I-B	7
		UserReplicon_CAS_Class1-Subtype-I-C_2	Cas	CAS_Class1-Subtype-I-C	8
	Leptospira interrogans serovar Icterohaemorrhagiae str. P2547	UserReplicon_PrrC_1	PrrC	PrrC	4
		UserReplicon_RM_Type_IV_3	RM	RM_Type_IV	1
		UserReplicon_Borvo_1	Borvo	Borvo	1
		UserReplicon_CAS_Class1-Subtype-I-B_1	Cas	CAS_Class1-Subtype-I-B	7
		UserReplicon_CAS_Class1-Subtype-I-C_2	Cas	CAS_Class1-Subtype-I-C	5
		UserReplicon_CAS_Cluster_7	Cas	CAS_Cluster	3
	Leptospira interrogans serovar Icterohaemorrhagiae str. P2422	UserReplicon_RM_Type_IV_3	RM	RM_Type_IV	1
		UserReplicon_PrrC_1	PrrC	PrrC	4
		UserReplicon_Borvo_1	Borvo	Borvo	1
		UserReplicon_CAS_Class1-Subtype-I-C_2	Cas	CAS_Class1-Subtype-I-C	4
		UserReplicon_CAS_Class1-Subtype-I-B_1	Cas	CAS_Class1-Subtype-I-B	7
		UserReplicon_CAS_Class1-Subtype-I-C_3	Cas	CAS_Class1-Subtype-I-C	4
	Leptospira interrogans serovar Icterohaemorrhagiae str. Kantorowic	UserReplicon_RM_Type_IV_3	RM	RM_Type_IV	1
		UserReplicon_PrrC_1	PrrC	PrrC	4
		UserReplicon_Borvo_1	Borvo	Borvo	1
		UserReplicon_CAS_Class1-Subtype-I-C_2	Cas	CAS_Class1-Subtype-I-C	8
		UserReplicon_CAS_Class1-Subtype-I-B_1	Cas	CAS_Class1-Subtype-I-B	7
	Leptospira interrogans serovar Icterohaemorrhagiae str. 201100516	UserReplicon_RM_Type_IV_3	RM	RM_Type_IV	1
		UserReplicon_PrrC_1	PrrC	PrrC	4
		UserReplicon_Borvo_1	Borvo	Borvo	1
		UserReplicon_CAS_Class1-Subtype-I-C_2	Cas	CAS_Class1-Subtype-I-C	8
		UserReplicon_CAS_Class1-Subtype-I-B_1	Cas	CAS_Class1-Subtype-I-B	7
	Leptospira interrogans serovar Hebdomadis str. R499	UserReplicon_PrrC_1	PrrC	PrrC	9
		UserReplicon_CAS_Cluster_3	Cas	CAS_Cluster	2
		UserReplicon_CAS_Class1-Subtype-I-C_1	Cas	CAS_Class1-Subtype-I-C	5
	Leptospira interrogans serovar Grippotyphosa str. UI 12769	UserReplicon_RM_Type_IIG_3	RM	RM_Type_IIG	1
		UserReplicon_PrrC_1	PrrC	PrrC	5
		UserReplicon_RM_Type_IV_4	RM	RM_Type_IV	1
		UserReplicon_Borvo_1	Borvo	Borvo	1
		UserReplicon_SanaTA_2	SanaTA	SanaTA	2
		UserReplicon_CAS_Cluster_5	Cas	CAS_Cluster	2
		UserReplicon_CAS_Class1-Subtype-I-B_1	Cas	CAS_Class1-Subtype-I-B	6
		UserReplicon_CAS_Class1-Subtype-I-C_2	Cas	CAS_Class1-Subtype-I-C	8
		UserReplicon_PD-T4-7_1	PD-T4-7	PD-T4-7	1
		UserReplicon_Dsr_II_1	Dsr	Dsr_II	3
	Leptospira interrogans serovar Grippotyphosa str. UI 12764	UserReplicon_PrrC_1	PrrC	PrrC	6
		UserReplicon_RM_Type_IV_3	RM	RM_Type_IV	1
		UserReplicon_pAgo_5	pAgo	pAgo	1
		UserReplicon_CBASS_I_3	CBASS	CBASS_I	2
		UserReplicon_SanaTA_4	SanaTA	SanaTA	2
		UserReplicon_Borvo_1	Borvo	Borvo	1
		UserReplicon_CAS_Class1-Subtype-I-B_1	Cas	CAS_Class1-Subtype-I-B	6
		UserReplicon_CAS_Cluster_6	Cas	CAS_Cluster	2
		UserReplicon_CAS_Class1-Subtype-I-C_2	Cas	CAS_Class1-Subtype-I-C	7
		UserReplicon_Dsr_II_1	Dsr	Dsr_II	1
	Leptospira interrogans serovar Grippotyphosa str. UI 08434	UserReplicon_RM_Type_IIG_3	RM	RM_Type_IIG	1
		UserReplicon_PrrC_1	PrrC	PrrC	5
		UserReplicon_RM_Type_IV_4	RM	RM_Type_IV	1
		UserReplicon_Borvo_1	Borvo	Borvo	1
		UserReplicon_CAS_Class1-Subtype-I-B_1	Cas	CAS_Class1-Subtype-I-B	7
		UserReplicon_CAS_Class1-Subtype-I-C_2	Cas	CAS_Class1-Subtype-I-C	8
	Leptospira interrogans serovar Grippotyphosa str. UI 08368	UserReplicon_RM_Type_IIG_3	RM	RM_Type_IIG	1
		UserReplicon_PrrC_1	PrrC	PrrC	5
		UserReplicon_RM_Type_IV_4	RM	RM_Type_IV	1
		UserReplicon_SanaTA_1	SanaTA	SanaTA	2
		UserReplicon_CAS_Class1-Subtype-I-C_2	Cas	CAS_Class1-Subtype-I-C	8
		UserReplicon_CAS_Class1-Subtype-I-B_1	Cas	CAS_Class1-Subtype-I-B	5
		UserReplicon_CAS_Cluster_7	Cas	CAS_Cluster	2
		UserReplicon_PD-T4-7_1	PD-T4-7	PD-T4-7	1
		UserReplicon_Dsr_II_1	Dsr	Dsr_II	3
	Leptospira interrogans serovar Grippotyphosa str. LT2186	UserReplicon_PrrC_1	PrrC	PrrC	6
		UserReplicon_RM_Type_IIG_3	RM	RM_Type_IIG	1
		UserReplicon_RM_Type_IV_4	RM	RM_Type_IV	1
		UserReplicon_SanaTA_2	SanaTA	SanaTA	2
		UserReplicon_Borvo_1	Borvo	Borvo	1
		UserReplicon_CAS_Class1-Subtype-I-B_1	Cas	CAS_Class1-Subtype-I-B	6
		UserReplicon_CAS_Cluster_6	Cas	CAS_Cluster	2
		UserReplicon_CAS_Class1-Subtype-I-C_2	Cas	CAS_Class1-Subtype-I-C	8
		UserReplicon_PD-T4-7_1	PD-T4-7	PD-T4-7	1
		UserReplicon_Dsr_II_1	Dsr	Dsr_II	3
	Leptospira interrogans serovar Grippotyphosa str. Andaman	UserReplicon_PrrC_1	PrrC	PrrC	4
		UserReplicon_RM_Type_IV_3	RM	RM_Type_IV	1
		UserReplicon_Borvo_1	Borvo	Borvo	1
		UserReplicon_CAS_Class1-Subtype-I-B_1	Cas	CAS_Class1-Subtype-I-B	5
		UserReplicon_CAS_Cluster_6	Cas	CAS_Cluster	2
		UserReplicon_CAS_Class1-Subtype-I-C_2	Cas	CAS_Class1-Subtype-I-C	8
	Leptospira interrogans serovar Grippotyphosa str. 2006006986	UserReplicon_RM_Type_IV_3	RM	RM_Type_IV	1
		UserReplicon_PrrC_1	PrrC	PrrC	4
		UserReplicon_Borvo_1	Borvo	Borvo	1
		UserReplicon_CAS_Class1-Subtype-I-C_2	Cas	CAS_Class1-Subtype-I-C	8
		UserReplicon_CAS_Class1-Subtype-I-B_1	Cas	CAS_Class1-Subtype-I-B	5
		UserReplicon_CAS_Cluster_7	Cas	CAS_Cluster	2
	Leptospira interrogans serovar Grippotyphosa str. 2006006971	UserReplicon_RM_Type_IV_3	RM	RM_Type_IV	1
		UserReplicon_PrrC_1	PrrC	PrrC	4
		UserReplicon_Borvo_1	Borvo	Borvo	1
		UserReplicon_CAS_Class1-Subtype-I-C_2	Cas	CAS_Class1-Subtype-I-C	8
		UserReplicon_CAS_Cluster_6	Cas	CAS_Cluster	2
		UserReplicon_CAS_Class1-Subtype-I-B_1	Cas	CAS_Class1-Subtype-I-B	5
	Leptospira interrogans serovar Djasiman str. LT1649	UserReplicon_CAS_Class1-Subtype-I-C_1	Cas	CAS_Class1-Subtype-I-C	2
	Leptospira interrogans serovar Copenhageni str. Wijnberg	UserReplicon_RM_Type_IV_3	RM	RM_Type_IV	1
		UserReplicon_PrrC_1	PrrC	PrrC	4
		UserReplicon_Borvo_1	Borvo	Borvo	1
		UserReplicon_CAS_Class1-Subtype-I-B_1	Cas	CAS_Class1-Subtype-I-B	7
		UserReplicon_CAS_Class1-Subtype-I-C_2	Cas	CAS_Class1-Subtype-I-C	8
	Leptospira interrogans serovar Copenhageni str. R103	UserReplicon_RM_Type_IV_3	RM	RM_Type_IV	1
		UserReplicon_PrrC_1	PrrC	PrrC	4
		UserReplicon_Borvo_1	Borvo	Borvo	1
		UserReplicon_CAS_Class1-Subtype-I-C_2	Cas	CAS_Class1-Subtype-I-C	8
		UserReplicon_CAS_Class1-Subtype-I-B_1	Cas	CAS_Class1-Subtype-I-B	7
	Leptospira interrogans serovar Copenhageni str. R066	UserReplicon_RM_Type_IV_3	RM	RM_Type_IV	1
		UserReplicon_PrrC_1	PrrC	PrrC	4
		UserReplicon_Borvo_1	Borvo	Borvo	1
		UserReplicon_CAS_Class1-Subtype-I-B_1	Cas	CAS_Class1-Subtype-I-B	7
		UserReplicon_CAS_Class1-Subtype-I-C_2	Cas	CAS_Class1-Subtype-I-C	8
	Leptospira interrogans serovar Copenhageni str. P2518	UserReplicon_RM_Type_IV_3	RM	RM_Type_IV	1
		UserReplicon_PrrC_1	PrrC	PrrC	4
		UserReplicon_Borvo_1	Borvo	Borvo	1
		UserReplicon_CAS_Class1-Subtype-I-B_1	Cas	CAS_Class1-Subtype-I-B	7
		UserReplicon_CAS_Class1-Subtype-I-C_2	Cas	CAS_Class1-Subtype-I-C	8
	Leptospira interrogans serovar Copenhageni str. P2431	UserReplicon_RM_Type_IV_3	RM	RM_Type_IV	1
		UserReplicon_PrrC_1	PrrC	PrrC	4
		UserReplicon_Borvo_1	Borvo	Borvo	1
		UserReplicon_CAS_Class1-Subtype-I-C_2	Cas	CAS_Class1-Subtype-I-C	8
		UserReplicon_CAS_Class1-Subtype-I-B_1	Cas	CAS_Class1-Subtype-I-B	7
	Leptospira interrogans serovar Copenhageni str. MMD1562	UserReplicon_RM_Type_IV_1	RM	RM_Type_IV	1
		UserReplicon_Borvo_1	Borvo	Borvo	1
		UserReplicon_CAS_Class1-Subtype-I-B_1	Cas	CAS_Class1-Subtype-I-B	5
		UserReplicon_CAS_Class1-Subtype-I-C_3	Cas	CAS_Class1-Subtype-I-C	8
		UserReplicon_CAS_Class1-Subtype-I-B_2	Cas	CAS_Class1-Subtype-I-B	2
	Leptospira interrogans serovar Copenhageni str. M20	UserReplicon_RM_Type_IV_3	RM	RM_Type_IV	1
		UserReplicon_PrrC_1	PrrC	PrrC	8
		UserReplicon_Borvo_1	Borvo	Borvo	1
		UserReplicon_CAS_Class1-Subtype-I-B_2	Cas	CAS_Class1-Subtype-I-B	3
		UserReplicon_CAS_Cluster_4	Cas	CAS_Cluster	2
		UserReplicon_CAS_Class1-Subtype-I-B_1	Cas	CAS_Class1-Subtype-I-B	2
		UserReplicon_CAS_Cluster_6	Cas	CAS_Cluster	3
	Leptospira interrogans serovar Copenhageni str. LT2050	UserReplicon_PrrC_1	PrrC	PrrC	5
		UserReplicon_Borvo_1	Borvo	Borvo	1
		UserReplicon_CAS_Cluster_5	Cas	CAS_Cluster	2
		UserReplicon_CAS_Class1-Subtype-I-C_2	Cas	CAS_Class1-Subtype-I-C	6
		UserReplicon_CAS_Class1-Subtype-I-B_1	Cas	CAS_Class1-Subtype-I-B	9
	Leptospira interrogans serovar Copenhageni str. HAI0188	UserReplicon_PrrC_1	PrrC	PrrC	5
		UserReplicon_Borvo_1	Borvo	Borvo	1
		UserReplicon_CAS_Class1-Subtype-I-B_1	Cas	CAS_Class1-Subtype-I-B	7
		UserReplicon_CAS_Class1-Subtype-I-C_2	Cas	CAS_Class1-Subtype-I-C	8
	Leptospira interrogans serovar Copenhageni str. HAI0156	UserReplicon_RM_Type_I_2	RM	RM_Type_I	3
		UserReplicon_PrrC_1	PrrC	PrrC	4
		UserReplicon_RM_Type_IV_4	RM	RM_Type_IV	1
		UserReplicon_Borvo_1	Borvo	Borvo	1
		UserReplicon_CAS_Class1-Subtype-I-B_1	Cas	CAS_Class1-Subtype-I-B	5
		UserReplicon_CAS_Cluster_6	Cas	CAS_Cluster	2
		UserReplicon_CAS_Class1-Subtype-I-C_2	Cas	CAS_Class1-Subtype-I-C	7
		UserReplicon_Shedu_1	Shedu	Shedu	1
	Leptospira interrogans serovar Copenhageni str. Fiocruz R83	UserReplicon_RM_Type_IV_3	RM	RM_Type_IV	1
		UserReplicon_PrrC_1	PrrC	PrrC	4
		UserReplicon_Borvo_1	Borvo	Borvo	1
		UserReplicon_CAS_Class1-Subtype-I-B_1	Cas	CAS_Class1-Subtype-I-B	7
		UserReplicon_CAS_Class1-Subtype-I-C_2	Cas	CAS_Class1-Subtype-I-C	8
	Leptospira interrogans serovar Copenhageni str. Fiocruz R154	UserReplicon_RM_Type_IV_3	RM	RM_Type_IV	1
		UserReplicon_PrrC_1	PrrC	PrrC	4
		UserReplicon_Borvo_1	Borvo	Borvo	1
		UserReplicon_CAS_Class1-Subtype-I-B_1	Cas	CAS_Class1-Subtype-I-B	7
		UserReplicon_CAS_Class1-Subtype-I-C_2	Cas	CAS_Class1-Subtype-I-C	8
	Leptospira interrogans serovar Copenhageni str. Fiocruz LV999	UserReplicon_RM_Type_IV_3	RM	RM_Type_IV	1
		UserReplicon_PrrC_1	PrrC	PrrC	4
		UserReplicon_Borvo_1	Borvo	Borvo	1
		UserReplicon_CAS_Class1-Subtype-I-C_2	Cas	CAS_Class1-Subtype-I-C	8
		UserReplicon_CAS_Class1-Subtype-I-B_1	Cas	CAS_Class1-Subtype-I-B	8
	Leptospira interrogans serovar Copenhageni str. Fiocruz LV4234	UserReplicon_RM_Type_IV_3	RM	RM_Type_IV	1
		UserReplicon_PrrC_1	PrrC	PrrC	4
		UserReplicon_Borvo_1	Borvo	Borvo	1
		UserReplicon_CAS_Class1-Subtype-I-B_1	Cas	CAS_Class1-Subtype-I-B	7
		UserReplicon_CAS_Class1-Subtype-I-C_2	Cas	CAS_Class1-Subtype-I-C	8
	Leptospira interrogans serovar Copenhageni str. Fiocruz LV4231	UserReplicon_Borvo_1	Borvo	Borvo	1
		UserReplicon_CAS_Cluster_5	Cas	CAS_Cluster	3
		UserReplicon_CAS_Class2-Subtype-V-A_3	Cas	CAS_Class2-Subtype-V-A	4
		UserReplicon_CAS_Class1-Subtype-I-B_1	Cas	CAS_Class1-Subtype-I-B	8
		UserReplicon_Wadjet_I_2	Wadjet	Wadjet_I	4
	Leptospira interrogans serovar Copenhageni str. Fiocruz LV4217	UserReplicon_PrrC_1	PrrC	PrrC	4
		UserReplicon_RM_Type_IV_3	RM	RM_Type_IV	1
		UserReplicon_Borvo_1	Borvo	Borvo	1
		UserReplicon_CAS_Class1-Subtype-I-C_2	Cas	CAS_Class1-Subtype-I-C	8
		UserReplicon_CAS_Class1-Subtype-I-B_1	Cas	CAS_Class1-Subtype-I-B	7
	Leptospira interrogans serovar Copenhageni str. Fiocruz LV4212	UserReplicon_PrrC_1	PrrC	PrrC	4
		UserReplicon_RM_Type_IV_3	RM	RM_Type_IV	1
		UserReplicon_Borvo_1	Borvo	Borvo	1
		UserReplicon_CAS_Class1-Subtype-I-C_2	Cas	CAS_Class1-Subtype-I-C	8
		UserReplicon_CAS_Class1-Subtype-I-B_1	Cas	CAS_Class1-Subtype-I-B	7
	Leptospira interrogans serovar Copenhageni str. Fiocruz LV4211	UserReplicon_PrrC_1	PrrC	PrrC	4
		UserReplicon_RM_Type_IV_3	RM	RM_Type_IV	1
		UserReplicon_Borvo_1	Borvo	Borvo	1
		UserReplicon_CAS_Class1-Subtype-I-B_1	Cas	CAS_Class1-Subtype-I-B	7
		UserReplicon_CAS_Class1-Subtype-I-C_2	Cas	CAS_Class1-Subtype-I-C	8
	Leptospira interrogans serovar Copenhageni str. Fiocruz LV4188	UserReplicon_PrrC_1	PrrC	PrrC	4
		UserReplicon_RM_Type_IV_3	RM	RM_Type_IV	1
		UserReplicon_Borvo_1	Borvo	Borvo	1
		UserReplicon_CAS_Class1-Subtype-I-C_2	Cas	CAS_Class1-Subtype-I-C	8
		UserReplicon_CAS_Class1-Subtype-I-B_1	Cas	CAS_Class1-Subtype-I-B	8
	Leptospira interrogans serovar Copenhageni str. Fiocruz LV4174	UserReplicon_RM_Type_IV_3	RM	RM_Type_IV	1
		UserReplicon_PrrC_1	PrrC	PrrC	4
		UserReplicon_Borvo_1	Borvo	Borvo	1
		UserReplicon_CAS_Class1-Subtype-I-C_2	Cas	CAS_Class1-Subtype-I-C	8
		UserReplicon_CAS_Class1-Subtype-I-B_1	Cas	CAS_Class1-Subtype-I-B	7
	Leptospira interrogans serovar Copenhageni str. Fiocruz LV4173	UserReplicon_RM_Type_IV_3	RM	RM_Type_IV	1
		UserReplicon_PrrC_1	PrrC	PrrC	4
		UserReplicon_CAS_Class1-Subtype-I-C_2	Cas	CAS_Class1-Subtype-I-C	8
		UserReplicon_CAS_Class1-Subtype-I-B_1	Cas	CAS_Class1-Subtype-I-B	8
	Leptospira interrogans serovar Copenhageni str. Fiocruz LV4160	UserReplicon_RM_Type_IV_3	RM	RM_Type_IV	1
		UserReplicon_PrrC_1	PrrC	PrrC	4
		UserReplicon_Borvo_1	Borvo	Borvo	1
		UserReplicon_CAS_Class1-Subtype-I-C_2	Cas	CAS_Class1-Subtype-I-C	8
		UserReplicon_CAS_Class1-Subtype-I-B_1	Cas	CAS_Class1-Subtype-I-B	7
	Leptospira interrogans serovar Copenhageni str. Fiocruz LV4152	UserReplicon_RM_Type_IV_3	RM	RM_Type_IV	1
		UserReplicon_PrrC_1	PrrC	PrrC	4
		UserReplicon_Borvo_1	Borvo	Borvo	1
		UserReplicon_CAS_Class1-Subtype-I-B_1	Cas	CAS_Class1-Subtype-I-B	7
		UserReplicon_CAS_Class1-Subtype-I-C_2	Cas	CAS_Class1-Subtype-I-C	8
	Leptospira interrogans serovar Copenhageni str. Fiocruz LV4118	UserReplicon_PrrC_1	PrrC	PrrC	4
		UserReplicon_RM_Type_IV_3	RM	RM_Type_IV	1
		UserReplicon_Borvo_1	Borvo	Borvo	1
		UserReplicon_CAS_Class1-Subtype-I-C_2	Cas	CAS_Class1-Subtype-I-C	8
		UserReplicon_CAS_Class1-Subtype-I-B_1	Cas	CAS_Class1-Subtype-I-B	7
	Leptospira interrogans serovar Copenhageni str. Fiocruz LV4113	UserReplicon_RM_Type_IV_3	RM	RM_Type_IV	1
		UserReplicon_PrrC_1	PrrC	PrrC	4
		UserReplicon_Borvo_1	Borvo	Borvo	1
		UserReplicon_CAS_Class1-Subtype-I-B_1	Cas	CAS_Class1-Subtype-I-B	8
		UserReplicon_CAS_Class1-Subtype-I-C_2	Cas	CAS_Class1-Subtype-I-C	8
	Leptospira interrogans serovar Copenhageni str. Fiocruz LV4108	UserReplicon_PrrC_1	PrrC	PrrC	4
		UserReplicon_RM_Type_IV_3	RM	RM_Type_IV	1
		UserReplicon_Borvo_1	Borvo	Borvo	1
		UserReplicon_CAS_Class1-Subtype-I-B_1	Cas	CAS_Class1-Subtype-I-B	8
		UserReplicon_CAS_Class1-Subtype-I-C_2	Cas	CAS_Class1-Subtype-I-C	8
	Leptospira interrogans serovar Copenhageni str. Fiocruz LV4034	UserReplicon_PrrC_1	PrrC	PrrC	4
		UserReplicon_RM_Type_IV_3	RM	RM_Type_IV	1
		UserReplicon_Borvo_1	Borvo	Borvo	1
		UserReplicon_CAS_Class1-Subtype-I-C_2	Cas	CAS_Class1-Subtype-I-C	8
		UserReplicon_CAS_Class1-Subtype-I-B_1	Cas	CAS_Class1-Subtype-I-B	8
	Leptospira interrogans serovar Copenhageni str. Fiocruz LV3992	UserReplicon_Borvo_1	Borvo	Borvo	1
		UserReplicon_CAS_Cluster_5	Cas	CAS_Cluster	3
		UserReplicon_CAS_Class1-Subtype-I-B_1	Cas	CAS_Class1-Subtype-I-B	8
		UserReplicon_CAS_Class2-Subtype-V-A_3	Cas	CAS_Class2-Subtype-V-A	4
		UserReplicon_Wadjet_I_2	Wadjet	Wadjet_I	4
	Leptospira interrogans serovar Copenhageni str. Fiocruz LV3879	UserReplicon_RM_Type_IV_3	RM	RM_Type_IV	1
		UserReplicon_PrrC_1	PrrC	PrrC	4
		UserReplicon_Borvo_1	Borvo	Borvo	1
		UserReplicon_CAS_Class1-Subtype-I-C_2	Cas	CAS_Class1-Subtype-I-C	8
		UserReplicon_CAS_Class1-Subtype-I-B_1	Cas	CAS_Class1-Subtype-I-B	7
	Leptospira interrogans serovar Copenhageni str. Fiocruz LV3834	UserReplicon_RM_Type_IV_3	RM	RM_Type_IV	1
		UserReplicon_PrrC_1	PrrC	PrrC	4
		UserReplicon_Borvo_1	Borvo	Borvo	1
		UserReplicon_CAS_Class1-Subtype-I-C_2	Cas	CAS_Class1-Subtype-I-C	8
		UserReplicon_CAS_Class1-Subtype-I-B_1	Cas	CAS_Class1-Subtype-I-B	8
	Leptospira interrogans serovar Copenhageni str. Fiocruz LV3738	UserReplicon_RM_Type_IV_3	RM	RM_Type_IV	1
		UserReplicon_PrrC_1	PrrC	PrrC	4
		UserReplicon_Borvo_1	Borvo	Borvo	1
		UserReplicon_CAS_Class1-Subtype-I-B_1	Cas	CAS_Class1-Subtype-I-B	7
		UserReplicon_CAS_Class1-Subtype-I-C_2	Cas	CAS_Class1-Subtype-I-C	8
	Leptospira interrogans serovar Copenhageni str. Fiocruz LV3737	UserReplicon_RM_Type_IV_3	RM	RM_Type_IV	1
		UserReplicon_PrrC_1	PrrC	PrrC	4
		UserReplicon_Borvo_1	Borvo	Borvo	1
		UserReplicon_CAS_Class1-Subtype-I-C_2	Cas	CAS_Class1-Subtype-I-C	8
		UserReplicon_CAS_Class1-Subtype-I-B_1	Cas	CAS_Class1-Subtype-I-B	8
	Leptospira interrogans serovar Copenhageni str. Fiocruz LV3726	UserReplicon_RM_Type_IV_1	RM	RM_Type_IV	1
		UserReplicon_Borvo_1	Borvo	Borvo	1
		UserReplicon_CAS_Class1-Subtype-I-C_1	Cas	CAS_Class1-Subtype-I-C	4
		UserReplicon_CAS_Cluster_4	Cas	CAS_Cluster	3
	Leptospira interrogans serovar Copenhageni str. Fiocruz LV3409	UserReplicon_PrrC_1	PrrC	PrrC	4
		UserReplicon_RM_Type_IV_3	RM	RM_Type_IV	1
		UserReplicon_Borvo_1	Borvo	Borvo	1
		UserReplicon_CAS_Class1-Subtype-I-C_2	Cas	CAS_Class1-Subtype-I-C	8
		UserReplicon_CAS_Class1-Subtype-I-B_1	Cas	CAS_Class1-Subtype-I-B	8
	Leptospira interrogans serovar Copenhageni str. Fiocruz LV3373	UserReplicon_RM_Type_IV_3	RM	RM_Type_IV	1
		UserReplicon_PrrC_1	PrrC	PrrC	4
		UserReplicon_Borvo_1	Borvo	Borvo	1
		UserReplicon_CAS_Class1-Subtype-I-C_2	Cas	CAS_Class1-Subtype-I-C	8
		UserReplicon_CAS_Class1-Subtype-I-B_1	Cas	CAS_Class1-Subtype-I-B	8
	Leptospira interrogans serovar Copenhageni str. Fiocruz LV3323	UserReplicon_RM_Type_IV_3	RM	RM_Type_IV	1
		UserReplicon_PrrC_1	PrrC	PrrC	4
		UserReplicon_Borvo_1	Borvo	Borvo	1
		UserReplicon_CAS_Class1-Subtype-I-C_2	Cas	CAS_Class1-Subtype-I-C	8
		UserReplicon_CAS_Class1-Subtype-I-B_1	Cas	CAS_Class1-Subtype-I-B	7
	Leptospira interrogans serovar Copenhageni str. Fiocruz LV3244	UserReplicon_RM_Type_IV_3	RM	RM_Type_IV	1
		UserReplicon_PrrC_1	PrrC	PrrC	4
		UserReplicon_CAS_Class1-Subtype-I-C_2	Cas	CAS_Class1-Subtype-I-C	2
		UserReplicon_CAS_Class1-Subtype-I-B_1	Cas	CAS_Class1-Subtype-I-B	8
		UserReplicon_CAS_Cluster_7	Cas	CAS_Cluster	2
		UserReplicon_CAS_Class1-Subtype-I-C_3	Cas	CAS_Class1-Subtype-I-C	3
	Leptospira interrogans serovar Copenhageni str. Fiocruz LV3213	UserReplicon_PrrC_1	PrrC	PrrC	4
		UserReplicon_RM_Type_IV_3	RM	RM_Type_IV	1
		UserReplicon_Borvo_1	Borvo	Borvo	1
		UserReplicon_CAS_Class1-Subtype-I-B_1	Cas	CAS_Class1-Subtype-I-B	7
		UserReplicon_CAS_Class1-Subtype-I-C_2	Cas	CAS_Class1-Subtype-I-C	8
	Leptospira interrogans serovar Copenhageni str. Fiocruz LV3096	UserReplicon_RM_Type_IV_3	RM	RM_Type_IV	1
		UserReplicon_PrrC_1	PrrC	PrrC	4
		UserReplicon_Borvo_1	Borvo	Borvo	1
		UserReplicon_CAS_Class1-Subtype-I-C_2	Cas	CAS_Class1-Subtype-I-C	8
		UserReplicon_CAS_Class1-Subtype-I-B_1	Cas	CAS_Class1-Subtype-I-B	7
	Leptospira interrogans serovar Copenhageni str. Fiocruz LV3094	UserReplicon_RM_Type_IV_3	RM	RM_Type_IV	1
		UserReplicon_PrrC_1	PrrC	PrrC	4
		UserReplicon_Borvo_1	Borvo	Borvo	1
		UserReplicon_CAS_Class1-Subtype-I-B_1	Cas	CAS_Class1-Subtype-I-B	7
		UserReplicon_CAS_Class1-Subtype-I-C_2	Cas	CAS_Class1-Subtype-I-C	8
	Leptospira interrogans serovar Copenhageni str. Fiocruz LV3086	UserReplicon_RM_Type_IV_3	RM	RM_Type_IV	1
		UserReplicon_PrrC_1	PrrC	PrrC	4
		UserReplicon_Borvo_1	Borvo	Borvo	1
		UserReplicon_CAS_Class1-Subtype-I-C_2	Cas	CAS_Class1-Subtype-I-C	8
		UserReplicon_CAS_Class1-Subtype-I-B_1	Cas	CAS_Class1-Subtype-I-B	8
	Leptospira interrogans serovar Copenhageni str. Fiocruz LV3076	UserReplicon_RM_Type_IV_3	RM	RM_Type_IV	1
		UserReplicon_PrrC_1	PrrC	PrrC	4
		UserReplicon_Borvo_1	Borvo	Borvo	1
		UserReplicon_CAS_Class1-Subtype-I-B_1	Cas	CAS_Class1-Subtype-I-B	7
		UserReplicon_CAS_Class1-Subtype-I-C_2	Cas	CAS_Class1-Subtype-I-C	8
	Leptospira interrogans serovar Copenhageni str. Fiocruz LV2973	UserReplicon_RM_Type_IV_3	RM	RM_Type_IV	1
		UserReplicon_PrrC_1	PrrC	PrrC	4
		UserReplicon_Borvo_1	Borvo	Borvo	1
		UserReplicon_CAS_Class1-Subtype-I-C_2	Cas	CAS_Class1-Subtype-I-C	8
		UserReplicon_CAS_Class1-Subtype-I-B_1	Cas	CAS_Class1-Subtype-I-B	8
	Leptospira interrogans serovar Copenhageni str. Fiocruz LV2959	UserReplicon_RM_Type_IV_3	RM	RM_Type_IV	1
		UserReplicon_PrrC_1	PrrC	PrrC	4
		UserReplicon_Borvo_1	Borvo	Borvo	1
		UserReplicon_CAS_Class1-Subtype-I-C_2	Cas	CAS_Class1-Subtype-I-C	8
		UserReplicon_CAS_Class1-Subtype-I-B_1	Cas	CAS_Class1-Subtype-I-B	7
	Leptospira interrogans serovar Copenhageni str. Fiocruz LV2958	UserReplicon_RM_Type_IV_3	RM	RM_Type_IV	1
		UserReplicon_PrrC_1	PrrC	PrrC	4
		UserReplicon_Borvo_1	Borvo	Borvo	1
		UserReplicon_CAS_Class1-Subtype-I-C_2	Cas	CAS_Class1-Subtype-I-C	8
		UserReplicon_CAS_Class1-Subtype-I-B_1	Cas	CAS_Class1-Subtype-I-B	7
	Leptospira interrogans serovar Copenhageni str. Fiocruz LV2953	UserReplicon_PrrC_1	PrrC	PrrC	4
		UserReplicon_RM_Type_IV_3	RM	RM_Type_IV	1
		UserReplicon_Borvo_1	Borvo	Borvo	1
		UserReplicon_CAS_Class1-Subtype-I-C_2	Cas	CAS_Class1-Subtype-I-C	8
		UserReplicon_CAS_Class1-Subtype-I-B_1	Cas	CAS_Class1-Subtype-I-B	7
	Leptospira interrogans serovar Copenhageni str. Fiocruz LV2948	UserReplicon_RM_Type_IV_3	RM	RM_Type_IV	1
		UserReplicon_PrrC_1	PrrC	PrrC	4
		UserReplicon_Borvo_1	Borvo	Borvo	1
		UserReplicon_CAS_Class1-Subtype-I-C_2	Cas	CAS_Class1-Subtype-I-C	8
		UserReplicon_CAS_Class1-Subtype-I-B_1	Cas	CAS_Class1-Subtype-I-B	8
	Leptospira interrogans serovar Copenhageni str. Fiocruz LV2933	UserReplicon_PrrC_1	PrrC	PrrC	4
		UserReplicon_RM_Type_IV_3	RM	RM_Type_IV	1
		UserReplicon_Borvo_1	Borvo	Borvo	1
		UserReplicon_CAS_Class1-Subtype-I-C_2	Cas	CAS_Class1-Subtype-I-C	8
		UserReplicon_CAS_Class1-Subtype-I-B_1	Cas	CAS_Class1-Subtype-I-B	8
	Leptospira interrogans serovar Copenhageni str. Fiocruz LV2919	UserReplicon_RM_Type_IV_3	RM	RM_Type_IV	1
		UserReplicon_PrrC_1	PrrC	PrrC	4
		UserReplicon_Borvo_1	Borvo	Borvo	1
		UserReplicon_CAS_Class1-Subtype-I-B_1	Cas	CAS_Class1-Subtype-I-B	7
		UserReplicon_CAS_Class1-Subtype-I-C_2	Cas	CAS_Class1-Subtype-I-C	8
	Leptospira interrogans serovar Copenhageni str. Fiocruz LV2908	UserReplicon_RM_Type_IV_3	RM	RM_Type_IV	1
		UserReplicon_PrrC_1	PrrC	PrrC	4
		UserReplicon_Borvo_1	Borvo	Borvo	1
		UserReplicon_CAS_Class1-Subtype-I-B_1	Cas	CAS_Class1-Subtype-I-B	7
		UserReplicon_CAS_Class1-Subtype-I-C_2	Cas	CAS_Class1-Subtype-I-C	8
	Leptospira interrogans serovar Copenhageni str. Fiocruz LV2897	UserReplicon_PrrC_1	PrrC	PrrC	4
		UserReplicon_RM_Type_IV_3	RM	RM_Type_IV	1
		UserReplicon_Borvo_1	Borvo	Borvo	1
		UserReplicon_CAS_Class1-Subtype-I-C_2	Cas	CAS_Class1-Subtype-I-C	4
		UserReplicon_CAS_Class1-Subtype-I-C_3	Cas	CAS_Class1-Subtype-I-C	5
		UserReplicon_CAS_Class1-Subtype-I-B_1	Cas	CAS_Class1-Subtype-I-B	7
	Leptospira interrogans serovar Copenhageni str. Fiocruz LV2841	UserReplicon_PrrC_1	PrrC	PrrC	4
		UserReplicon_RM_Type_IV_3	RM	RM_Type_IV	1
		UserReplicon_Borvo_1	Borvo	Borvo	1
		UserReplicon_CAS_Class1-Subtype-I-B_1	Cas	CAS_Class1-Subtype-I-B	7
		UserReplicon_CAS_Class1-Subtype-I-C_2	Cas	CAS_Class1-Subtype-I-C	8
	Leptospira interrogans serovar Copenhageni str. Fiocruz LV2840	UserReplicon_PrrC_1	PrrC	PrrC	4
		UserReplicon_RM_Type_IV_3	RM	RM_Type_IV	1
		UserReplicon_Borvo_1	Borvo	Borvo	1
		UserReplicon_CAS_Class1-Subtype-I-B_1	Cas	CAS_Class1-Subtype-I-B	7
		UserReplicon_CAS_Class1-Subtype-I-C_2	Cas	CAS_Class1-Subtype-I-C	8
	Leptospira interrogans serovar Copenhageni str. Fiocruz LV2832	UserReplicon_RM_Type_IV_3	RM	RM_Type_IV	1
		UserReplicon_PrrC_1	PrrC	PrrC	4
		UserReplicon_Borvo_1	Borvo	Borvo	1
		UserReplicon_CAS_Class1-Subtype-I-B_1	Cas	CAS_Class1-Subtype-I-B	7
		UserReplicon_CAS_Cluster_6	Cas	CAS_Cluster	3
		UserReplicon_CAS_Class1-Subtype-I-C_2	Cas	CAS_Class1-Subtype-I-C	5
	Leptospira interrogans serovar Copenhageni str. Fiocruz LV2825	UserReplicon_RM_Type_IV_3	RM	RM_Type_IV	1
		UserReplicon_PrrC_1	PrrC	PrrC	4
		UserReplicon_Borvo_1	Borvo	Borvo	1
		UserReplicon_CAS_Class1-Subtype-I-B_1	Cas	CAS_Class1-Subtype-I-B	8
		UserReplicon_CAS_Class1-Subtype-I-C_2	Cas	CAS_Class1-Subtype-I-C	8
	Leptospira interrogans serovar Copenhageni str. Fiocruz LV2816	UserReplicon_RM_Type_IV_3	RM	RM_Type_IV	1
		UserReplicon_PrrC_1	PrrC	PrrC	4
		UserReplicon_Borvo_1	Borvo	Borvo	1
		UserReplicon_CAS_Class1-Subtype-I-C_2	Cas	CAS_Class1-Subtype-I-C	8
		UserReplicon_CAS_Class1-Subtype-I-B_1	Cas	CAS_Class1-Subtype-I-B	7
	Leptospira interrogans serovar Copenhageni str. Fiocruz LV2812	UserReplicon_RM_Type_IV_3	RM	RM_Type_IV	1
		UserReplicon_PrrC_1	PrrC	PrrC	4
		UserReplicon_Borvo_1	Borvo	Borvo	1
		UserReplicon_CAS_Class1-Subtype-I-C_2	Cas	CAS_Class1-Subtype-I-C	8
		UserReplicon_CAS_Class1-Subtype-I-B_1	Cas	CAS_Class1-Subtype-I-B	7
	Leptospira interrogans serovar Copenhageni str. Fiocruz LV2811	UserReplicon_PrrC_1	PrrC	PrrC	4
		UserReplicon_RM_Type_IV_3	RM	RM_Type_IV	1
		UserReplicon_Borvo_1	Borvo	Borvo	1
		UserReplicon_CAS_Class1-Subtype-I-C_2	Cas	CAS_Class1-Subtype-I-C	8
		UserReplicon_CAS_Class1-Subtype-I-B_1	Cas	CAS_Class1-Subtype-I-B	7
	Leptospira interrogans serovar Copenhageni str. Fiocruz LV2807	UserReplicon_PrrC_1	PrrC	PrrC	4
		UserReplicon_RM_Type_IV_3	RM	RM_Type_IV	1
		UserReplicon_Borvo_1	Borvo	Borvo	1
		UserReplicon_CAS_Class1-Subtype-I-C_2	Cas	CAS_Class1-Subtype-I-C	8
		UserReplicon_CAS_Class1-Subtype-I-B_1	Cas	CAS_Class1-Subtype-I-B	8
	Leptospira interrogans serovar Copenhageni str. Fiocruz LV2806	UserReplicon_RM_Type_IV_3	RM	RM_Type_IV	1
		UserReplicon_PrrC_1	PrrC	PrrC	4
		UserReplicon_Borvo_1	Borvo	Borvo	1
		UserReplicon_CAS_Class1-Subtype-I-C_2	Cas	CAS_Class1-Subtype-I-C	8
		UserReplicon_CAS_Class1-Subtype-I-B_1	Cas	CAS_Class1-Subtype-I-B	7
	Leptospira interrogans serovar Copenhageni str. Fiocruz LV2805	UserReplicon_PrrC_1	PrrC	PrrC	4
		UserReplicon_RM_Type_IV_3	RM	RM_Type_IV	1
		UserReplicon_Borvo_1	Borvo	Borvo	1
		UserReplicon_CAS_Class1-Subtype-I-B_1	Cas	CAS_Class1-Subtype-I-B	8
		UserReplicon_CAS_Class1-Subtype-I-C_2	Cas	CAS_Class1-Subtype-I-C	8
	Leptospira interrogans serovar Copenhageni str. Fiocruz LV2804	UserReplicon_RM_Type_IV_3	RM	RM_Type_IV	1
		UserReplicon_PrrC_1	PrrC	PrrC	4
		UserReplicon_Borvo_1	Borvo	Borvo	1
		UserReplicon_CAS_Class1-Subtype-I-C_2	Cas	CAS_Class1-Subtype-I-C	8
		UserReplicon_CAS_Class1-Subtype-I-B_1	Cas	CAS_Class1-Subtype-I-B	7
	Leptospira interrogans serovar Copenhageni str. Fiocruz LV2799	UserReplicon_PrrC_1	PrrC	PrrC	4
		UserReplicon_RM_Type_IV_3	RM	RM_Type_IV	1
		UserReplicon_Borvo_1	Borvo	Borvo	1
		UserReplicon_CAS_Class1-Subtype-I-C_2	Cas	CAS_Class1-Subtype-I-C	8
		UserReplicon_CAS_Class1-Subtype-I-B_1	Cas	CAS_Class1-Subtype-I-B	7
	Leptospira interrogans serovar Copenhageni str. Fiocruz LV2791	UserReplicon_RM_Type_IV_3	RM	RM_Type_IV	1
		UserReplicon_PrrC_1	PrrC	PrrC	4
		UserReplicon_Borvo_1	Borvo	Borvo	1
		UserReplicon_CAS_Class1-Subtype-I-C_2	Cas	CAS_Class1-Subtype-I-C	8
		UserReplicon_CAS_Class1-Subtype-I-B_1	Cas	CAS_Class1-Subtype-I-B	7
	Leptospira interrogans serovar Copenhageni str. Fiocruz LV2790	UserReplicon_RM_Type_IV_3	RM	RM_Type_IV	1
		UserReplicon_PrrC_1	PrrC	PrrC	4
		UserReplicon_Borvo_1	Borvo	Borvo	1
		UserReplicon_CAS_Class1-Subtype-I-C_2	Cas	CAS_Class1-Subtype-I-C	8
		UserReplicon_CAS_Class1-Subtype-I-B_1	Cas	CAS_Class1-Subtype-I-B	8
	Leptospira interrogans serovar Copenhageni str. Fiocruz LV2787	UserReplicon_RM_Type_IV_3	RM	RM_Type_IV	1
		UserReplicon_PrrC_1	PrrC	PrrC	4
		UserReplicon_Borvo_1	Borvo	Borvo	1
		UserReplicon_CAS_Class1-Subtype-I-C_2	Cas	CAS_Class1-Subtype-I-C	8
		UserReplicon_CAS_Class1-Subtype-I-B_1	Cas	CAS_Class1-Subtype-I-B	7
	Leptospira interrogans serovar Copenhageni str. Fiocruz LV2776	UserReplicon_RM_Type_IV_3	RM	RM_Type_IV	1
		UserReplicon_PrrC_1	PrrC	PrrC	4
		UserReplicon_Borvo_1	Borvo	Borvo	1
		UserReplicon_CAS_Class1-Subtype-I-C_2	Cas	CAS_Class1-Subtype-I-C	8
		UserReplicon_CAS_Class1-Subtype-I-B_1	Cas	CAS_Class1-Subtype-I-B	8
	Leptospira interrogans serovar Copenhageni str. Fiocruz LV2772	UserReplicon_RM_Type_IV_3	RM	RM_Type_IV	1
		UserReplicon_PrrC_1	PrrC	PrrC	4
		UserReplicon_Borvo_1	Borvo	Borvo	1
		UserReplicon_CAS_Class1-Subtype-I-C_2	Cas	CAS_Class1-Subtype-I-C	8
		UserReplicon_CAS_Class1-Subtype-I-B_1	Cas	CAS_Class1-Subtype-I-B	8
	Leptospira interrogans serovar Copenhageni str. Fiocruz LV2769	UserReplicon_RM_Type_IV_1	RM	RM_Type_IV	1
		UserReplicon_CAS_Class1-Subtype-I-C_3	Cas	CAS_Class1-Subtype-I-C	2
		UserReplicon_CAS_Cluster_6	Cas	CAS_Cluster	2
		UserReplicon_CAS_Class1-Subtype-I-B_1	Cas	CAS_Class1-Subtype-I-B	2
		UserReplicon_CAS_Class1-Subtype-I-B_2	Cas	CAS_Class1-Subtype-I-B	3
	Leptospira interrogans serovar Copenhageni str. Fiocruz LV2767	UserReplicon_RM_Type_IV_3	RM	RM_Type_IV	1
		UserReplicon_PrrC_1	PrrC	PrrC	4
		UserReplicon_Borvo_1	Borvo	Borvo	1
		UserReplicon_CAS_Class1-Subtype-I-C_2	Cas	CAS_Class1-Subtype-I-C	8
		UserReplicon_CAS_Class1-Subtype-I-B_1	Cas	CAS_Class1-Subtype-I-B	8
	Leptospira interrogans serovar Copenhageni str. Fiocruz LV2766	UserReplicon_PrrC_1	PrrC	PrrC	4
		UserReplicon_RM_Type_IV_3	RM	RM_Type_IV	1
		UserReplicon_Borvo_1	Borvo	Borvo	1
		UserReplicon_CAS_Class1-Subtype-I-C_2	Cas	CAS_Class1-Subtype-I-C	8
		UserReplicon_CAS_Class1-Subtype-I-B_1	Cas	CAS_Class1-Subtype-I-B	7
	Leptospira interrogans serovar Copenhageni str. Fiocruz LV2763	UserReplicon_RM_Type_IV_3	RM	RM_Type_IV	1
		UserReplicon_PrrC_1	PrrC	PrrC	4
		UserReplicon_Borvo_1	Borvo	Borvo	1
		UserReplicon_CAS_Class1-Subtype-I-C_2	Cas	CAS_Class1-Subtype-I-C	8
		UserReplicon_CAS_Class1-Subtype-I-B_1	Cas	CAS_Class1-Subtype-I-B	7
	Leptospira interrogans serovar Copenhageni str. Fiocruz LV2759	UserReplicon_RM_Type_IV_3	RM	RM_Type_IV	1
		UserReplicon_PrrC_1	PrrC	PrrC	4
		UserReplicon_Borvo_1	Borvo	Borvo	1
		UserReplicon_CAS_Class1-Subtype-I-C_2	Cas	CAS_Class1-Subtype-I-C	8
		UserReplicon_CAS_Class1-Subtype-I-B_1	Cas	CAS_Class1-Subtype-I-B	7
	Leptospira interrogans serovar Copenhageni str. Fiocruz LV2756C6	UserReplicon_RM_Type_IV_3	RM	RM_Type_IV	1
		UserReplicon_PrrC_1	PrrC	PrrC	4
		UserReplicon_Borvo_1	Borvo	Borvo	1
		UserReplicon_CAS_Class1-Subtype-I-B_1	Cas	CAS_Class1-Subtype-I-B	8
		UserReplicon_CAS_Class1-Subtype-I-C_2	Cas	CAS_Class1-Subtype-I-C	8
	Leptospira interrogans serovar Copenhageni str. Fiocruz LV2756 C1	UserReplicon_RM_Type_IV_3	RM	RM_Type_IV	1
		UserReplicon_PrrC_1	PrrC	PrrC	4
		UserReplicon_Borvo_1	Borvo	Borvo	1
		UserReplicon_CAS_Class1-Subtype-I-C_2	Cas	CAS_Class1-Subtype-I-C	2
		UserReplicon_CAS_Class1-Subtype-I-B_1	Cas	CAS_Class1-Subtype-I-B	8
		UserReplicon_CAS_Cluster_6	Cas	CAS_Cluster	2
	Leptospira interrogans serovar Copenhageni str. Fiocruz LV2755	UserReplicon_CAS_Class1-Subtype-I-B_1	Cas	CAS_Class1-Subtype-I-B	2
		UserReplicon_CAS_Cluster_4	Cas	CAS_Cluster	2
		UserReplicon_CAS_Cluster_5	Cas	CAS_Cluster	2
	Leptospira interrogans serovar Copenhageni str. Fiocruz LV2752	UserReplicon_RM_Type_IV_3	RM	RM_Type_IV	1
		UserReplicon_PrrC_1	PrrC	PrrC	4
		UserReplicon_Borvo_1	Borvo	Borvo	1
		UserReplicon_CAS_Class1-Subtype-I-B_1	Cas	CAS_Class1-Subtype-I-B	8
		UserReplicon_CAS_Class1-Subtype-I-C_2	Cas	CAS_Class1-Subtype-I-C	8
	Leptospira interrogans serovar Copenhageni str. Fiocruz LV2750	UserReplicon_PrrC_1	PrrC	PrrC	4
		UserReplicon_RM_Type_IV_3	RM	RM_Type_IV	1
		UserReplicon_Borvo_1	Borvo	Borvo	1
		UserReplicon_CAS_Class1-Subtype-I-B_1	Cas	CAS_Class1-Subtype-I-B	7
		UserReplicon_CAS_Class1-Subtype-I-C_2	Cas	CAS_Class1-Subtype-I-C	8
	Leptospira interrogans serovar Copenhageni str. Fiocruz LV256	UserReplicon_PrrC_1	PrrC	PrrC	4
		UserReplicon_RM_Type_IV_3	RM	RM_Type_IV	1
		UserReplicon_Borvo_1	Borvo	Borvo	1
		UserReplicon_CAS_Class1-Subtype-I-B_1	Cas	CAS_Class1-Subtype-I-B	7
		UserReplicon_CAS_Class1-Subtype-I-C_2	Cas	CAS_Class1-Subtype-I-C	8
	Leptospira interrogans serovar Copenhageni str. Fiocruz LV251	UserReplicon_RM_Type_IV_1	RM	RM_Type_IV	1
		UserReplicon_Borvo_1	Borvo	Borvo	1
		UserReplicon_CAS_Class1-Subtype-I-B_1	Cas	CAS_Class1-Subtype-I-B	4
		UserReplicon_CAS_Cluster_6	Cas	CAS_Cluster	3
		UserReplicon_CAS_Class1-Subtype-I-C_2	Cas	CAS_Class1-Subtype-I-C	7
	Leptospira interrogans serovar Copenhageni str. Fiocruz LV239	UserReplicon_RM_Type_IV_3	RM	RM_Type_IV	1
		UserReplicon_PrrC_1	PrrC	PrrC	4
		UserReplicon_Borvo_1	Borvo	Borvo	1
		UserReplicon_CAS_Class1-Subtype-I-C_2	Cas	CAS_Class1-Subtype-I-C	8
		UserReplicon_CAS_Class1-Subtype-I-B_1	Cas	CAS_Class1-Subtype-I-B	7
	Leptospira interrogans serovar Copenhageni str. Fiocruz LV237	UserReplicon_PrrC_1	PrrC	PrrC	4
		UserReplicon_RM_Type_IV_3	RM	RM_Type_IV	1
		UserReplicon_Borvo_1	Borvo	Borvo	1
		UserReplicon_CAS_Class1-Subtype-I-B_1	Cas	CAS_Class1-Subtype-I-B	7
		UserReplicon_CAS_Class1-Subtype-I-C_2	Cas	CAS_Class1-Subtype-I-C	8
	Leptospira interrogans serovar Copenhageni str. Fiocruz LV224	UserReplicon_RM_Type_IV_3	RM	RM_Type_IV	1
		UserReplicon_PrrC_1	PrrC	PrrC	4
		UserReplicon_Borvo_1	Borvo	Borvo	1
		UserReplicon_CAS_Class1-Type-I_2	Cas	CAS_Class1-Type-I	2
		UserReplicon_CAS_Class1-Subtype-I-B_1	Cas	CAS_Class1-Subtype-I-B	7
		UserReplicon_CAS_Cluster_6	Cas	CAS_Cluster	3
	Leptospira interrogans serovar Copenhageni str. Fiocruz LV212	UserReplicon_RM_Type_IV_3	RM	RM_Type_IV	1
		UserReplicon_PrrC_1	PrrC	PrrC	4
		UserReplicon_Borvo_1	Borvo	Borvo	1
		UserReplicon_CAS_Class1-Subtype-I-B_1	Cas	CAS_Class1-Subtype-I-B	8
		UserReplicon_CAS_Class1-Subtype-I-C_2	Cas	CAS_Class1-Subtype-I-C	8
	Leptospira interrogans serovar Copenhageni str. Fiocruz LV204	UserReplicon_RM_Type_IV_3	RM	RM_Type_IV	1
		UserReplicon_PrrC_1	PrrC	PrrC	4
		UserReplicon_Borvo_1	Borvo	Borvo	1
		UserReplicon_CAS_Class1-Subtype-I-C_2	Cas	CAS_Class1-Subtype-I-C	8
		UserReplicon_CAS_Class1-Subtype-I-B_1	Cas	CAS_Class1-Subtype-I-B	8
	Leptospira interrogans serovar Copenhageni str. Fiocruz LV199	UserReplicon_RM_Type_IV_3	RM	RM_Type_IV	1
		UserReplicon_PrrC_1	PrrC	PrrC	4
		UserReplicon_Borvo_1	Borvo	Borvo	1
		UserReplicon_CAS_Class1-Subtype-I-C_2	Cas	CAS_Class1-Subtype-I-C	8
		UserReplicon_CAS_Class1-Subtype-I-B_1	Cas	CAS_Class1-Subtype-I-B	7
	Leptospira interrogans serovar Copenhageni str. Fiocruz LV192	UserReplicon_RM_Type_IV_3	RM	RM_Type_IV	1
		UserReplicon_PrrC_1	PrrC	PrrC	4
		UserReplicon_Borvo_1	Borvo	Borvo	1
		UserReplicon_CAS_Class1-Subtype-I-C_2	Cas	CAS_Class1-Subtype-I-C	8
		UserReplicon_CAS_Class1-Subtype-I-B_1	Cas	CAS_Class1-Subtype-I-B	4
		UserReplicon_CAS_Cluster_7	Cas	CAS_Cluster	3
	Leptospira interrogans serovar Copenhageni str. Fiocruz LV130	UserReplicon_CAS_Class1-Subtype-I-B_1	Cas	CAS_Class1-Subtype-I-B	2
		UserReplicon_CAS_Cluster_4	Cas	CAS_Cluster	2
		UserReplicon_CAS_Cluster_5	Cas	CAS_Cluster	2
	Leptospira interrogans serovar Copenhageni str. Fiocruz L1-130	UserReplicon_RM_Type_IV_3	RM	RM_Type_IV	1
		UserReplicon_PrrC_1	PrrC	PrrC	4
		UserReplicon_Borvo_1	Borvo	Borvo	1
		UserReplicon_CAS_Class1-Subtype-I-B_1	Cas	CAS_Class1-Subtype-I-B	8
		UserReplicon_CAS_Class1-Subtype-I-C_2	Cas	CAS_Class1-Subtype-I-C	8
	Leptospira interrogans serovar Copenhageni str. 200901383	UserReplicon_RM_Type_I_1	RM	RM_Type_I	3
		UserReplicon_SoFic_2	SoFIC	SoFic	1
		UserReplicon_Borvo_1	Borvo	Borvo	1
		UserReplicon_PD-T4-7_1	PD-T4-7	PD-T4-7	1
		UserReplicon_AVAST_IV_1	AVAST	AVAST_IV	1
		UserReplicon_RloC_1	RloC	RloC	1
		UserReplicon_RloC_2	RloC	RloC	1
	Leptospira interrogans serovar Copenhageni str. 200701182	UserReplicon_RM_Type_IV_3	RM	RM_Type_IV	1
		UserReplicon_PrrC_1	PrrC	PrrC	4
		UserReplicon_Borvo_1	Borvo	Borvo	1
		UserReplicon_CAS_Class1-Subtype-I-C_2	Cas	CAS_Class1-Subtype-I-C	8
		UserReplicon_CAS_Class1-Subtype-I-B_1	Cas	CAS_Class1-Subtype-I-B	7
	Leptospira interrogans serovar Copenhageni str. 2007005490	UserReplicon_PrrC_1	PrrC	PrrC	4
		UserReplicon_RM_Type_IV_3	RM	RM_Type_IV	1
		UserReplicon_Borvo_1	Borvo	Borvo	1
		UserReplicon_CAS_Class1-Subtype-I-C_2	Cas	CAS_Class1-Subtype-I-C	8
		UserReplicon_CAS_Class1-Subtype-I-B_1	Cas	CAS_Class1-Subtype-I-B	7
	Leptospira interrogans serovar Copenhageni str. 2006007831	UserReplicon_RM_Type_IV_3	RM	RM_Type_IV	1
		UserReplicon_PrrC_1	PrrC	PrrC	4
		UserReplicon_Borvo_1	Borvo	Borvo	1
		UserReplicon_CAS_Class1-Subtype-I-B_1	Cas	CAS_Class1-Subtype-I-B	7
		UserReplicon_CAS_Class1-Subtype-I-C_2	Cas	CAS_Class1-Subtype-I-C	8
	Leptospira interrogans serovar Copenhageni str. 2006006982	UserReplicon_PrrC_1	PrrC	PrrC	4
		UserReplicon_RM_Type_IV_3	RM	RM_Type_IV	1
		UserReplicon_Borvo_1	Borvo	Borvo	1
		UserReplicon_CAS_Class1-Subtype-I-C_2	Cas	CAS_Class1-Subtype-I-C	8
		UserReplicon_CAS_Class1-Subtype-I-B_1	Cas	CAS_Class1-Subtype-I-B	7
	Leptospira interrogans serovar Copenhageni str. 2006006972	UserReplicon_PrrC_1	PrrC	PrrC	4
		UserReplicon_RM_Type_IV_3	RM	RM_Type_IV	1
		UserReplicon_Borvo_1	Borvo	Borvo	1
		UserReplicon_CAS_Class1-Subtype-I-B_1	Cas	CAS_Class1-Subtype-I-B	7
		UserReplicon_CAS_Class1-Subtype-I-C_2	Cas	CAS_Class1-Subtype-I-C	8
	Leptospira interrogans serovar Copenhageni str. 2002009669	UserReplicon_RM_Type_IV_3	RM	RM_Type_IV	1
		UserReplicon_PrrC_1	PrrC	PrrC	4
		UserReplicon_Borvo_1	Borvo	Borvo	1
		UserReplicon_CAS_Class1-Subtype-I-C_2	Cas	CAS_Class1-Subtype-I-C	8
		UserReplicon_CAS_Class1-Subtype-I-B_1	Cas	CAS_Class1-Subtype-I-B	7
	Leptospira interrogans serovar Copenhageni str. 2002000634	UserReplicon_RM_Type_IV_3	RM	RM_Type_IV	1
		UserReplicon_PrrC_1	PrrC	PrrC	4
		UserReplicon_Borvo_1	Borvo	Borvo	1
		UserReplicon_CAS_Class1-Subtype-I-C_2	Cas	CAS_Class1-Subtype-I-C	8
		UserReplicon_CAS_Class1-Subtype-I-B_1	Cas	CAS_Class1-Subtype-I-B	7
	Leptospira interrogans serovar Copenhageni str. 2001025091	UserReplicon_RM_Type_IV_3	RM	RM_Type_IV	1
		UserReplicon_PrrC_1	PrrC	PrrC	4
		UserReplicon_Borvo_1	Borvo	Borvo	1
		UserReplicon_CAS_Class1-Subtype-I-C_2	Cas	CAS_Class1-Subtype-I-C	8
		UserReplicon_CAS_Class1-Subtype-I-B_1	Cas	CAS_Class1-Subtype-I-B	7
	Leptospira interrogans serovar Canicola str. P2655	UserReplicon_PrrC_1	PrrC	PrrC	7
		UserReplicon_RM_Type_IV_3	RM	RM_Type_IV	1
		UserReplicon_Borvo_1	Borvo	Borvo	1
		UserReplicon_CAS_Class1-Subtype-I-B_1	Cas	CAS_Class1-Subtype-I-B	5
		UserReplicon_CAS_Cluster_6	Cas	CAS_Cluster	2
		UserReplicon_CAS_Class1-Subtype-I-C_2	Cas	CAS_Class1-Subtype-I-C	7
	Leptospira interrogans serovar Canicola str. LT1962	UserReplicon_PrrC_1	PrrC	PrrC	5
		UserReplicon_RM_Type_IV_3	RM	RM_Type_IV	1
		UserReplicon_Borvo_1	Borvo	Borvo	1
		UserReplicon_CAS_Class1-Subtype-I-B_1	Cas	CAS_Class1-Subtype-I-B	8
		UserReplicon_CAS_Class1-Subtype-I-C_2	Cas	CAS_Class1-Subtype-I-C	8
	Leptospira interrogans serovar Canicola str. HAI0024	UserReplicon_RM_Type_IV_3	RM	RM_Type_IV	1
		UserReplicon_PrrC_1	PrrC	PrrC	4
		UserReplicon_Retron_III_2	Retron	Retron_III	2
		UserReplicon_Borvo_1	Borvo	Borvo	1
		UserReplicon_CAS_Class1-Subtype-I-C_2	Cas	CAS_Class1-Subtype-I-C	7
		UserReplicon_CAS_Class1-Subtype-I-B_1	Cas	CAS_Class1-Subtype-I-B	7
	Leptospira interrogans serovar Canicola str. Fiocruz LV133	UserReplicon_RM_Type_IV_3	RM	RM_Type_IV	1
		UserReplicon_PrrC_1	PrrC	PrrC	7
		UserReplicon_Borvo_1	Borvo	Borvo	1
		UserReplicon_CAS_Class1-Subtype-I-B_1	Cas	CAS_Class1-Subtype-I-B	7
		UserReplicon_CAS_Class1-Subtype-I-C_2	Cas	CAS_Class1-Subtype-I-C	7
		UserReplicon_Shedu_1	Shedu	Shedu	1
	Leptospira interrogans serovar Bulgarica str. Mallika	UserReplicon_PrrC_1	PrrC	PrrC	5
		UserReplicon_Borvo_1	Borvo	Borvo	1
		UserReplicon_CAS_Class1-Subtype-I-C_2	Cas	CAS_Class1-Subtype-I-C	7
		UserReplicon_CAS_Class1-Subtype-I-B_1	Cas	CAS_Class1-Subtype-I-B	8
		UserReplicon_Lamassu-Fam_1	Lamassu-Fam	Lamassu-Fam	4
	Leptospira interrogans serovar Bratislava str. Brem 137	UserReplicon_RM_Type_IV_3	RM	RM_Type_IV	1
		UserReplicon_PrrC_1	PrrC	PrrC	4
		UserReplicon_Borvo_1	Borvo	Borvo	1
		UserReplicon_CAS_Cluster_5	Cas	CAS_Cluster	3
		UserReplicon_CAS_Class1-Subtype-I-C_2	Cas	CAS_Class1-Subtype-I-C	5
		UserReplicon_CAS_Cluster_7	Cas	CAS_Cluster	2
		UserReplicon_CAS_Class1-Subtype-I-B_1	Cas	CAS_Class1-Subtype-I-B	4
		UserReplicon_RloC_2	RloC	RloC	1
		UserReplicon_Lamassu-Fam_1	Lamassu-Fam	Lamassu-Fam	2
	Leptospira interrogans serovar Bim str. P2529	UserReplicon_RM_Type_IV_4	RM	RM_Type_IV	1
		UserReplicon_PrrC_1	PrrC	PrrC	4
		UserReplicon_RM_Type_IIG_3	RM	RM_Type_IIG	1
		UserReplicon_Borvo_1	Borvo	Borvo	1
		UserReplicon_Hachiman_1	Hachiman	Hachiman	2
		UserReplicon_CAS_Class1-Subtype-I-B_1	Cas	CAS_Class1-Subtype-I-B	5
		UserReplicon_CAS_Cluster_6	Cas	CAS_Cluster	3
		UserReplicon_CAS_Cluster_7	Cas	CAS_Cluster	2
		UserReplicon_CAS_Class1-Subtype-I-C_2	Cas	CAS_Class1-Subtype-I-C	5
		UserReplicon_Lamassu-Fam_1	Lamassu-Fam	Lamassu-Fam	3
	Leptospira interrogans serovar Bataviae str. UT234	UserReplicon_RM_Type_I_2	RM	RM_Type_I	3
		UserReplicon_PrrC_1	PrrC	PrrC	4
		UserReplicon_SEFIR_2	SEFIR	SEFIR	1
		UserReplicon_Borvo_1	Borvo	Borvo	1
		UserReplicon_CAS_Cluster_5	Cas	CAS_Cluster	2
		UserReplicon_CAS_Class1-Subtype-I-C_2	Cas	CAS_Class1-Subtype-I-C	7
		UserReplicon_CAS_Class1-Subtype-I-B_1	Cas	CAS_Class1-Subtype-I-B	5
	Leptospira interrogans serovar Bataviae str. UI 08561	UserReplicon_RM_Type_IV_3	RM	RM_Type_IV	1
		UserReplicon_PrrC_1	PrrC	PrrC	4
		UserReplicon_Borvo_1	Borvo	Borvo	1
		UserReplicon_CBASS_I_3	CBASS	CBASS_I	2
		UserReplicon_SanaTA_4	SanaTA	SanaTA	2
		UserReplicon_CAS_Class1-Subtype-I-C_2	Cas	CAS_Class1-Subtype-I-C	7
		UserReplicon_CAS_Cluster_6	Cas	CAS_Cluster	2
		UserReplicon_CAS_Class1-Subtype-I-B_1	Cas	CAS_Class1-Subtype-I-B	6
		UserReplicon_Dsr_II_1	Dsr	Dsr_II	1
		UserReplicon_Dsr_II_2	Dsr	Dsr_II	2
	Leptospira interrogans serovar Bataviae str. Swart	UserReplicon_PrrC_1	PrrC	PrrC	4
		UserReplicon_RM_Type_IV_3	RM	RM_Type_IV	1
		UserReplicon_Retron_III_2	Retron	Retron_III	2
		UserReplicon_Borvo_1	Borvo	Borvo	1
		UserReplicon_CAS_Class1-Subtype-I-B_1	Cas	CAS_Class1-Subtype-I-B	5
		UserReplicon_CAS_Cluster_6	Cas	CAS_Cluster	2
		UserReplicon_CAS_Class1-Subtype-I-C_2	Cas	CAS_Class1-Subtype-I-C	7
	Leptospira interrogans serovar Bataviae str. L1111	UserReplicon_PrrC_1	PrrC	PrrC	4
		UserReplicon_RM_Type_IV_3	RM	RM_Type_IV	1
		UserReplicon_Borvo_1	Borvo	Borvo	1
		UserReplicon_CAS_Class1-Subtype-I-C_2	Cas	CAS_Class1-Subtype-I-C	7
		UserReplicon_CAS_Class1-Subtype-I-B_1	Cas	CAS_Class1-Subtype-I-B	7
	Leptospira interrogans serovar Bataviae str. Kariadi-Satu	UserReplicon_RM_Type_IV_3	RM	RM_Type_IV	1
		UserReplicon_PrrC_1	PrrC	PrrC	4
		UserReplicon_Borvo_1	Borvo	Borvo	1
		UserReplicon_CAS_Class1-Subtype-I-B_1	Cas	CAS_Class1-Subtype-I-B	5
		UserReplicon_CAS_Class1-Subtype-I-C_2	Cas	CAS_Class1-Subtype-I-C	7
		UserReplicon_CAS_Cluster_7	Cas	CAS_Cluster	2
	Leptospira interrogans serovar Bataviae str. HAI135	UserReplicon_PrrC_1	PrrC	PrrC	7
		UserReplicon_Borvo_1	Borvo	Borvo	1
		UserReplicon_CAS_Class1-Subtype-I-C_1	Cas	CAS_Class1-Subtype-I-C	6
		UserReplicon_CAS_Class1-Subtype-I-E_2	Cas	CAS_Class1-Subtype-I-E	8
		UserReplicon_PD-Lambda-1_1	PD-Lambda-1	PD-Lambda-1	1
		UserReplicon_PD-Lambda-1_2	PD-Lambda-1	PD-Lambda-1	1
		UserReplicon_ShosTA_3	ShosTA	ShosTA	2
		UserReplicon_Wadjet_I_5	Wadjet	Wadjet_I	6
	Leptospira interrogans serovar Bataviae str. 2006006976	UserReplicon_RM_Type_IV_3	RM	RM_Type_IV	1
		UserReplicon_PrrC_1	PrrC	PrrC	4
		UserReplicon_Borvo_1	Borvo	Borvo	1
		UserReplicon_Retron_III_2	Retron	Retron_III	2
		UserReplicon_CAS_Class1-Subtype-I-C_2	Cas	CAS_Class1-Subtype-I-C	7
		UserReplicon_CAS_Class1-Subtype-I-B_1	Cas	CAS_Class1-Subtype-I-B	5
		UserReplicon_CAS_Cluster_7	Cas	CAS_Cluster	2
	Leptospira interrogans serovar Bataviae str. 2006006959	UserReplicon_PrrC_1	PrrC	PrrC	4
		UserReplicon_RM_Type_IV_3	RM	RM_Type_IV	1
		UserReplicon_Retron_III_2	Retron	Retron_III	2
		UserReplicon_Borvo_1	Borvo	Borvo	1
		UserReplicon_CAS_Class1-Subtype-I-C_2	Cas	CAS_Class1-Subtype-I-C	7
		UserReplicon_CAS_Class1-Subtype-I-B_1	Cas	CAS_Class1-Subtype-I-B	5
		UserReplicon_CAS_Cluster_7	Cas	CAS_Cluster	2
	Leptospira interrogans serovar Autumnalis str. LP101	UserReplicon_PrrC_1	PrrC	PrrC	6
		UserReplicon_CBASS_I_2	CBASS	CBASS_I	2
		UserReplicon_CAS_Cluster_7	Cas	CAS_Cluster	2
		UserReplicon_CAS_Class1-Subtype-I-B_1	Cas	CAS_Class1-Subtype-I-B	2
		UserReplicon_CAS_Class1-Subtype-I-C_3	Cas	CAS_Class1-Subtype-I-C	3
		UserReplicon_CAS_Class1-Subtype-I-B_2	Cas	CAS_Class1-Subtype-I-B	6
		UserReplicon_Dsr_II_1	Dsr	Dsr_II	1
	Leptospira interrogans serovar Australis str. LT2148	UserReplicon_PrrC_1	PrrC	PrrC	5
		UserReplicon_Borvo_1	Borvo	Borvo	1
		UserReplicon_CAS_Class1-Subtype-I-C_2	Cas	CAS_Class1-Subtype-I-C	4
		UserReplicon_CAS_Class1-Subtype-I-B_1	Cas	CAS_Class1-Subtype-I-B	5
	Leptospira interrogans serovar Australis str. 200703203	UserReplicon_PrrC_1	PrrC	PrrC	6
		UserReplicon_Borvo_1	Borvo	Borvo	1
		UserReplicon_CAS_Class1-Subtype-I-C_3	Cas	CAS_Class1-Subtype-I-C	6
		UserReplicon_CAS_Class1-Subtype-I-B_1	Cas	CAS_Class1-Subtype-I-B	5
		UserReplicon_CAS_Class1-Subtype-I-B_2	Cas	CAS_Class1-Subtype-I-B	2
		UserReplicon_Lamassu-Fam_1	Lamassu-Fam	Lamassu-Fam	3
	Leptospira interrogans CP_226_02	UserReplicon_Borvo_1	Borvo	Borvo	1
		UserReplicon_PrrC_1	PrrC	PrrC	4
		UserReplicon_RM_Type_IV_3	RM	RM_Type_IV	1
		UserReplicon_CAS_Class1-Subtype-I-C_2	Cas	CAS_Class1-Subtype-I-C	8
		UserReplicon_CAS_Class1-Subtype-I-B_1	Cas	CAS_Class1-Subtype-I-B	7
	Leptospira interrogans SS_166_02	UserReplicon_PrrC_1	PrrC	PrrC	4
		UserReplicon_RM_Type_IV_3	RM	RM_Type_IV	1
		UserReplicon_Borvo_1	Borvo	Borvo	1
		UserReplicon_CAS_Class1-Subtype-I-C_2	Cas	CAS_Class1-Subtype-I-C	8
		UserReplicon_CAS_Class1-Subtype-I-B_1	Cas	CAS_Class1-Subtype-I-B	7
	Leptospira interrogans OD_8720_11	UserReplicon_PrrC_1	PrrC	PrrC	4
		UserReplicon_RM_Type_IV_3	RM	RM_Type_IV	1
		UserReplicon_Borvo_1	Borvo	Borvo	1
		UserReplicon_CAS_Class1-Subtype-I-C_2	Cas	CAS_Class1-Subtype-I-C	8
		UserReplicon_CAS_Class1-Subtype-I-B_1	Cas	CAS_Class1-Subtype-I-B	7
	Leptospira interrogans 22	UserReplicon_RM_Type_IV_3	RM	RM_Type_IV	1
		UserReplicon_PrrC_1	PrrC	PrrC	4
		UserReplicon_Borvo_1	Borvo	Borvo	1
		UserReplicon_CAS_Class1-Subtype-I-B_1	Cas	CAS_Class1-Subtype-I-B	7
		UserReplicon_CAS_Class1-Subtype-I-C_2	Cas	CAS_Class1-Subtype-I-C	8
	Leptospira interrogans KR93	UserReplicon_PrrC_1	PrrC	PrrC	4
		UserReplicon_RM_Type_IV_3	RM	RM_Type_IV	1
		UserReplicon_Borvo_1	Borvo	Borvo	1
		UserReplicon_CAS_Class1-Subtype-I-C_2	Cas	CAS_Class1-Subtype-I-C	8
		UserReplicon_CAS_Class1-Subtype-I-B_1	Cas	CAS_Class1-Subtype-I-B	7
	Leptospira interrogans KR95	UserReplicon_RM_Type_IV_3	RM	RM_Type_IV	1
		UserReplicon_PrrC_1	PrrC	PrrC	4
		UserReplicon_Borvo_1	Borvo	Borvo	1
		UserReplicon_CAS_Class1-Subtype-I-B_1	Cas	CAS_Class1-Subtype-I-B	7
		UserReplicon_CAS_Class1-Subtype-I-C_2	Cas	CAS_Class1-Subtype-I-C	8
	Leptospira interrogans serovar Manilae MsH-30apr19-140	UserReplicon_RM_Type_IV_1	RM	RM_Type_IV	1
		UserReplicon_RM_Type_IV_2	RM	RM_Type_IV	1
		UserReplicon_Borvo_1	Borvo	Borvo	1
		UserReplicon_CAS_Class1-Subtype-I-C_1	Cas	CAS_Class1-Subtype-I-C	7
	Leptospira interrogans serovar Manilae strain MsH-30apr19-140	UserReplicon_RM_Type_IV_1	RM	RM_Type_IV	1
		UserReplicon_RM_Type_IV_2	RM	RM_Type_IV	1
		UserReplicon_Borvo_1	Borvo	Borvo	1
		UserReplicon_CAS_Class1-Subtype-I-C_1	Cas	CAS_Class1-Subtype-I-C	7
	Leptospira interrogans serovar Bataviae R123	UserReplicon_PrrC_1	PrrC	PrrC	4
		UserReplicon_RM_Type_IV_3	RM	RM_Type_IV	1
		UserReplicon_Borvo_1	Borvo	Borvo	1
		UserReplicon_Retron_III_3	Retron	Retron_III	2
		UserReplicon_Pycsar_2	Pycsar	Pycsar	2
		UserReplicon_CAS_Class1-Subtype-I-C_2	Cas	CAS_Class1-Subtype-I-C	7
		UserReplicon_CAS_Class1-Subtype-I-B_1	Cas	CAS_Class1-Subtype-I-B	7
	Leptospira interrogans serovar Canicola D7	UserReplicon_RM_Type_IV_3	RM	RM_Type_IV	1
		UserReplicon_PrrC_1	PrrC	PrrC	7
		UserReplicon_Borvo_1	Borvo	Borvo	1
		UserReplicon_CAS_Class1-Subtype-I-B_1	Cas	CAS_Class1-Subtype-I-B	7
		UserReplicon_CAS_Class1-Subtype-I-C_2	Cas	CAS_Class1-Subtype-I-C	7
		UserReplicon_Shedu_1	Shedu	Shedu	1
	Leptospira interrogans serovar Ricardi L52	UserReplicon_RM_Type_IV_3	RM	RM_Type_IV	1
		UserReplicon_PrrC_1	PrrC	PrrC	4
		UserReplicon_SEFIR_2	SEFIR	SEFIR	1
		UserReplicon_Borvo_1	Borvo	Borvo	1
		UserReplicon_CAS_Class1-Subtype-I-C_2	Cas	CAS_Class1-Subtype-I-C	8
		UserReplicon_CAS_Class1-Subtype-I-B_1	Cas	CAS_Class1-Subtype-I-B	7
	Leptospira interrogans FMAS_PN3	UserReplicon_PrrC_1	PrrC	PrrC	4
		UserReplicon_RM_Type_I_3	RM	RM_Type_I	3
		UserReplicon_RM_Type_IV_4	RM	RM_Type_IV	1
		UserReplicon_SoFic_2	SoFIC	SoFic	1
		UserReplicon_Borvo_1	Borvo	Borvo	1
		UserReplicon_CAS_Class1-Subtype-I-C_2	Cas	CAS_Class1-Subtype-I-C	6
		UserReplicon_CAS_Class1-Subtype-I-B_1	Cas	CAS_Class1-Subtype-I-B	7
	Leptospira interrogans B004	UserReplicon_RM_Type_IV_3	RM	RM_Type_IV	1
		UserReplicon_PrrC_1	PrrC	PrrC	4
		UserReplicon_Borvo_1	Borvo	Borvo	1
		UserReplicon_SEFIR_2	SEFIR	SEFIR	1
		UserReplicon_CAS_Class1-Subtype-I-C_2	Cas	CAS_Class1-Subtype-I-C	7
		UserReplicon_CAS_Class1-Subtype-I-B_1	Cas	CAS_Class1-Subtype-I-B	7
	Leptospira interrogans N 116	UserReplicon_RM_Type_IV_4	RM	RM_Type_IV	1
		UserReplicon_PrrC_1	PrrC	PrrC	4
		UserReplicon_RM_Type_IIG_3	RM	RM_Type_IIG	1
		UserReplicon_Borvo_1	Borvo	Borvo	1
		UserReplicon_CAS_Cluster_5	Cas	CAS_Cluster	2
		UserReplicon_CAS_Class1-Subtype-I-B_1	Cas	CAS_Class1-Subtype-I-B	5
		UserReplicon_CAS_Class1-Subtype-I-C_2	Cas	CAS_Class1-Subtype-I-C	7
	Leptospira interrogans KR40	UserReplicon_RM_Type_IV_4	RM	RM_Type_IV	1
		UserReplicon_PrrC_1	PrrC	PrrC	5
		UserReplicon_RM_Type_IIG_3	RM	RM_Type_IIG	1
		UserReplicon_Borvo_1	Borvo	Borvo	1
		UserReplicon_CAS_Cluster_5	Cas	CAS_Cluster	2
		UserReplicon_CAS_Class1-Subtype-I-B_1	Cas	CAS_Class1-Subtype-I-B	5
		UserReplicon_CAS_Class1-Subtype-I-C_2	Cas	CAS_Class1-Subtype-I-C	7
	Leptospira interrogans NEG7	UserReplicon_RM_Type_IV_3	RM	RM_Type_IV	1
		UserReplicon_PrrC_1	PrrC	PrrC	4
		UserReplicon_Borvo_1	Borvo	Borvo	1
		UserReplicon_CAS_Class1-Subtype-I-B_1	Cas	CAS_Class1-Subtype-I-B	7
		UserReplicon_CAS_Class1-Subtype-I-C_2	Cas	CAS_Class1-Subtype-I-C	8
	Leptospira interrogans serovar Canicola 769341	UserReplicon_RM_Type_IV_3	RM	RM_Type_IV	1
		UserReplicon_PrrC_1	PrrC	PrrC	7
		UserReplicon_Borvo_1	Borvo	Borvo	1
		UserReplicon_CAS_Cluster_5	Cas	CAS_Cluster	2
		UserReplicon_CAS_Class1-Subtype-I-C_2	Cas	CAS_Class1-Subtype-I-C	6
		UserReplicon_CAS_Class1-Subtype-I-B_1	Cas	CAS_Class1-Subtype-I-B	5
	Leptospira interrogans N116	UserReplicon_PrrC_1	PrrC	PrrC	4
		UserReplicon_RM_Type_IIG_3	RM	RM_Type_IIG	1
		UserReplicon_Borvo_1	Borvo	Borvo	1
		UserReplicon_CAS_Class1-Subtype-I-B_1	Cas	CAS_Class1-Subtype-I-B	7
		UserReplicon_CAS_Class1-Subtype-I-C_2	Cas	CAS_Class1-Subtype-I-C	7
	Leptospira interrogans FMAS_KG2	UserReplicon_PrrC_1	PrrC	PrrC	4
		UserReplicon_RM_Type_IV_3	RM	RM_Type_IV	1
		UserReplicon_Borvo_1	Borvo	Borvo	1
		UserReplicon_CAS_Class1-Subtype-I-C_2	Cas	CAS_Class1-Subtype-I-C	7
		UserReplicon_CAS_Class1-Subtype-I-B_1	Cas	CAS_Class1-Subtype-I-B	7
	Leptospira interrogans FMAS_KG1	UserReplicon_RM_Type_IV_3	RM	RM_Type_IV	1
		UserReplicon_PrrC_1	PrrC	PrrC	5
		UserReplicon_Borvo_1	Borvo	Borvo	1
		UserReplicon_CAS_Cluster_3	Cas	CAS_Cluster	2
		UserReplicon_CAS_Class1-Subtype-I-C_1	Cas	CAS_Class1-Subtype-I-C	7
		UserReplicon_PARIS_II_1	Rst_PARIS	PARIS_II	2
	Leptospira interrogans FMAS_AW2	UserReplicon_RM_Type_IV_3	RM	RM_Type_IV	1
		UserReplicon_PrrC_1	PrrC	PrrC	4
		UserReplicon_SanaTA_2	SanaTA	SanaTA	2
		UserReplicon_Borvo_1	Borvo	Borvo	1
		UserReplicon_CAS_Class1-Subtype-I-C_2	Cas	CAS_Class1-Subtype-I-C	8
		UserReplicon_CAS_Cluster_6	Cas	CAS_Cluster	2
		UserReplicon_CAS_Class1-Subtype-I-B_1	Cas	CAS_Class1-Subtype-I-B	5
		UserReplicon_Dsr_II_1	Dsr	Dsr_II	1
	Leptospira interrogans KR85	UserReplicon_RM_Type_IV_4	RM	RM_Type_IV	1
		UserReplicon_PrrC_1	PrrC	PrrC	4
		UserReplicon_RM_Type_IIG_3	RM	RM_Type_IIG	1
		UserReplicon_Borvo_1	Borvo	Borvo	1
		UserReplicon_CAS_Class1-Subtype-I-B_1	Cas	CAS_Class1-Subtype-I-B	7
		UserReplicon_CAS_Class1-Subtype-I-C_2	Cas	CAS_Class1-Subtype-I-C	7
	Leptospira interrogans FMAS_AW3	UserReplicon_RM_Type_IV_3	RM	RM_Type_IV	1
		UserReplicon_PrrC_1	PrrC	PrrC	4
		UserReplicon_Borvo_1	Borvo	Borvo	1
		UserReplicon_Hachiman_1	Hachiman	Hachiman	2
		UserReplicon_CAS_Class1-Subtype-I-B_1	Cas	CAS_Class1-Subtype-I-B	7
		UserReplicon_CAS_Class1-Subtype-I-C_2	Cas	CAS_Class1-Subtype-I-C	7
	Leptospira interrogans FMAS_PD1	UserReplicon_RM_Type_IV_3	RM	RM_Type_IV	1
		UserReplicon_PrrC_1	PrrC	PrrC	4
		UserReplicon_Borvo_1	Borvo	Borvo	1
		UserReplicon_CAS_Cluster_3	Cas	CAS_Cluster	2
		UserReplicon_CAS_Class1-Subtype-I-C_1	Cas	CAS_Class1-Subtype-I-C	7
		UserReplicon_ShosTA_1	ShosTA	ShosTA	2
	Leptospira interrogans FMAS_AP1	UserReplicon_PrrC_1	PrrC	PrrC	4
		UserReplicon_RM_Type_I_3	RM	RM_Type_I	3
		UserReplicon_RM_Type_IV_4	RM	RM_Type_IV	1
		UserReplicon_SoFic_2	SoFIC	SoFic	1
		UserReplicon_Borvo_1	Borvo	Borvo	1
		UserReplicon_CAS_Class1-Subtype-I-C_2	Cas	CAS_Class1-Subtype-I-C	6
		UserReplicon_CAS_Class1-Subtype-I-B_1	Cas	CAS_Class1-Subtype-I-B	7
	Leptospira interrogans KR84	UserReplicon_RM_Type_IV_4	RM	RM_Type_IV	1
		UserReplicon_PrrC_1	PrrC	PrrC	4
		UserReplicon_RM_Type_IIG_3	RM	RM_Type_IIG	1
		UserReplicon_Borvo_1	Borvo	Borvo	1
		UserReplicon_CAS_Class1-Subtype-I-B_1	Cas	CAS_Class1-Subtype-I-B	7
		UserReplicon_CAS_Class1-Subtype-I-C_2	Cas	CAS_Class1-Subtype-I-C	7
	Leptospira interrogans KR40	UserReplicon_RM_Type_IV_4	RM	RM_Type_IV	1
		UserReplicon_PrrC_1	PrrC	PrrC	4
		UserReplicon_RM_Type_IIG_3	RM	RM_Type_IIG	1
		UserReplicon_Borvo_1	Borvo	Borvo	1
		UserReplicon_CAS_Class1-Subtype-I-B_1	Cas	CAS_Class1-Subtype-I-B	7
		UserReplicon_CAS_Class1-Subtype-I-C_2	Cas	CAS_Class1-Subtype-I-C	7
	Leptospira interrogans FMAS_RT2	UserReplicon_PrrC_1	PrrC	PrrC	4
		UserReplicon_RM_Type_I_3	RM	RM_Type_I	3
		UserReplicon_RM_Type_IV_4	RM	RM_Type_IV	1
		UserReplicon_SoFic_2	SoFIC	SoFic	1
		UserReplicon_Borvo_1	Borvo	Borvo	1
		UserReplicon_CAS_Class1-Subtype-I-B_1	Cas	CAS_Class1-Subtype-I-B	5
		UserReplicon_CAS_Cluster_6	Cas	CAS_Cluster	2
		UserReplicon_CAS_Class1-Subtype-I-C_2	Cas	CAS_Class1-Subtype-I-C	6
	Leptospira interrogans FMAS_AP5	UserReplicon_PrrC_1	PrrC	PrrC	4
		UserReplicon_RM_Type_IV_3	RM	RM_Type_IV	1
		UserReplicon_Borvo_1	Borvo	Borvo	1
		UserReplicon_CAS_Class1-Subtype-I-B_1	Cas	CAS_Class1-Subtype-I-B	7
		UserReplicon_CAS_Class1-Subtype-I-C_2	Cas	CAS_Class1-Subtype-I-C	8
		UserReplicon_PARIS_II_1	Rst_PARIS	PARIS_II	2
	Leptospira interrogans FMAS_AP6	UserReplicon_PrrC_1	PrrC	PrrC	4
		UserReplicon_RM_Type_IV_3	RM	RM_Type_IV	1
		UserReplicon_Borvo_1	Borvo	Borvo	1
		UserReplicon_Hachiman_1	Hachiman	Hachiman	2
		UserReplicon_CAS_Class1-Subtype-I-B_1	Cas	CAS_Class1-Subtype-I-B	7
		UserReplicon_CAS_Class1-Subtype-I-C_2	Cas	CAS_Class1-Subtype-I-C	8
		UserReplicon_ShosTA_2	ShosTA	ShosTA	2
		UserReplicon_PD-Lambda-1_1	PD-Lambda-1	PD-Lambda-1	1
	Leptospira interrogans FMAS_AP7	UserReplicon_RM_Type_IV_4	RM	RM_Type_IV	1
		UserReplicon_PrrC_1	PrrC	PrrC	4
		UserReplicon_RM_Type_I_3	RM	RM_Type_I	3
		UserReplicon_Borvo_1	Borvo	Borvo	1
		UserReplicon_SoFic_2	SoFIC	SoFic	1
		UserReplicon_CAS_Class1-Subtype-I-C_2	Cas	CAS_Class1-Subtype-I-C	6
		UserReplicon_CAS_Class1-Subtype-I-B_1	Cas	CAS_Class1-Subtype-I-B	7
	Leptospira interrogans FMAS_PN2	UserReplicon_PrrC_1	PrrC	PrrC	7
		UserReplicon_RM_Type_IV_3	RM	RM_Type_IV	1
		UserReplicon_Borvo_1	Borvo	Borvo	1
		UserReplicon_SanaTA_2	SanaTA	SanaTA	2
		UserReplicon_CAS_Class1-Subtype-I-C_1	Cas	CAS_Class1-Subtype-I-C	7
		UserReplicon_CAS_Cluster_4	Cas	CAS_Cluster	2
	Leptospira interrogans UI29382	UserReplicon_RM_Type_IV_3	RM	RM_Type_IV	1
		UserReplicon_PrrC_1	PrrC	PrrC	5
		UserReplicon_Borvo_1	Borvo	Borvo	1
		UserReplicon_CAS_Class1-Subtype-I-C_1	Cas	CAS_Class1-Subtype-I-C	7
		UserReplicon_Lamassu-Fam_1	Lamassu-Fam	Lamassu-Fam	4
	Leptospira interrogans Che_2014	UserReplicon_RM_Type_IV_4	RM	RM_Type_IV	1
		UserReplicon_PrrC_1	PrrC	PrrC	4
		UserReplicon_RM_Type_IIG_3	RM	RM_Type_IIG	1
		UserReplicon_Borvo_1	Borvo	Borvo	1
		UserReplicon_CAS_Class1-Subtype-I-B_1	Cas	CAS_Class1-Subtype-I-B	5
		UserReplicon_CAS_Cluster_6	Cas	CAS_Cluster	2
		UserReplicon_CAS_Class1-Subtype-I-C_2	Cas	CAS_Class1-Subtype-I-C	7
	Leptospira interrogans strain Che_2014	UserReplicon_RM_Type_IV_4	RM	RM_Type_IV	1
		UserReplicon_PrrC_1	PrrC	PrrC	4
		UserReplicon_RM_Type_IIG_3	RM	RM_Type_IIG	1
		UserReplicon_Borvo_1	Borvo	Borvo	1
		UserReplicon_CAS_Class1-Subtype-I-B_1	Cas	CAS_Class1-Subtype-I-B	5
		UserReplicon_CAS_Cluster_6	Cas	CAS_Cluster	2
		UserReplicon_CAS_Class1-Subtype-I-C_2	Cas	CAS_Class1-Subtype-I-C	7
	Leptospira interrogans strain 528	UserReplicon_PrrC_1	PrrC	PrrC	4
		UserReplicon_RM_Type_IV_3	RM	RM_Type_IV	1
		UserReplicon_Borvo_1	Borvo	Borvo	1
		UserReplicon_CAS_Class1-Subtype-I-C_2	Cas	CAS_Class1-Subtype-I-C	8
		UserReplicon_CAS_Class1-Subtype-I-B_1	Cas	CAS_Class1-Subtype-I-B	7
	Leptospira interrogans strain 364	UserReplicon_PrrC_1	PrrC	PrrC	5
		UserReplicon_RM_Type_IV_3	RM	RM_Type_IV	1
		UserReplicon_Borvo_1	Borvo	Borvo	1
		UserReplicon_CAS_Class1-Subtype-I-C_2	Cas	CAS_Class1-Subtype-I-C	7
		UserReplicon_CAS_Class1-Subtype-I-B_1	Cas	CAS_Class1-Subtype-I-B	7
	Leptospira interrogans strain s145	UserReplicon_RM_Type_IV_3	RM	RM_Type_IV	1
		UserReplicon_PrrC_1	PrrC	PrrC	9
		UserReplicon_Borvo_1	Borvo	Borvo	1
		UserReplicon_CAS_Cluster_3	Cas	CAS_Cluster	2
		UserReplicon_CAS_Class1-Subtype-I-C_1	Cas	CAS_Class1-Subtype-I-C	7
	Leptospira interrogans strain s180	UserReplicon_RM_Type_IV_3	RM	RM_Type_IV	1
		UserReplicon_PrrC_1	PrrC	PrrC	9
		UserReplicon_Borvo_1	Borvo	Borvo	1
		UserReplicon_CAS_Class1-Subtype-I-C_1	Cas	CAS_Class1-Subtype-I-C	7
		UserReplicon_CAS_Cluster_4	Cas	CAS_Cluster	2
	Leptospira interrogans strain s146	UserReplicon_RM_Type_IV_3	RM	RM_Type_IV	1
		UserReplicon_PrrC_1	PrrC	PrrC	9
		UserReplicon_Borvo_1	Borvo	Borvo	1
		UserReplicon_CAS_Class1-Subtype-I-C_1	Cas	CAS_Class1-Subtype-I-C	8
		UserReplicon_CAS_Cluster_4	Cas	CAS_Cluster	2
	Leptospira interrogans strain s147	UserReplicon_RM_Type_IV_3	RM	RM_Type_IV	1
		UserReplicon_PrrC_1	PrrC	PrrC	9
		UserReplicon_Borvo_1	Borvo	Borvo	1
		UserReplicon_CAS_Class1-Subtype-I-C_1	Cas	CAS_Class1-Subtype-I-C	7
		UserReplicon_CAS_Cluster_4	Cas	CAS_Cluster	2
	Leptospira interrogans serovar Copenhageni strain S199/5	UserReplicon_PrrC_1	PrrC	PrrC	4
		UserReplicon_RM_Type_IV_3	RM	RM_Type_IV	1
		UserReplicon_Borvo_1	Borvo	Borvo	1
		UserReplicon_CAS_Class1-Subtype-I-C_2	Cas	CAS_Class1-Subtype-I-C	8
		UserReplicon_CAS_Class1-Subtype-I-B_1	Cas	CAS_Class1-Subtype-I-B	7
	Leptospira interrogans serovar Copenhageni strain S199/3	UserReplicon_PrrC_1	PrrC	PrrC	4
		UserReplicon_RM_Type_IV_3	RM	RM_Type_IV	1
		UserReplicon_Borvo_1	Borvo	Borvo	1
		UserReplicon_CAS_Class1-Subtype-I-C_2	Cas	CAS_Class1-Subtype-I-C	8
		UserReplicon_CAS_Class1-Subtype-I-B_1	Cas	CAS_Class1-Subtype-I-B	7
	Leptospira interrogans serovar Icterohaemorrhagiae strain B126	UserReplicon_PrrC_1	PrrC	PrrC	4
		UserReplicon_RM_Type_IV_3	RM	RM_Type_IV	1
		UserReplicon_Borvo_1	Borvo	Borvo	1
		UserReplicon_CAS_Class1-Subtype-I-C_2	Cas	CAS_Class1-Subtype-I-C	8
		UserReplicon_CAS_Class1-Subtype-I-B_1	Cas	CAS_Class1-Subtype-I-B	7
	Leptospira interrogans serovar Icterohaemorrhagiae strain B33	UserReplicon_PrrC_1	PrrC	PrrC	4
		UserReplicon_RM_Type_IV_3	RM	RM_Type_IV	1
		UserReplicon_Borvo_1	Borvo	Borvo	1
		UserReplicon_CAS_Class1-Subtype-I-C_2	Cas	CAS_Class1-Subtype-I-C	8
		UserReplicon_CAS_Class1-Subtype-I-B_1	Cas	CAS_Class1-Subtype-I-B	7
	Leptospira interrogans serovar Icterohaemorrhagiae strain X240	UserReplicon_RM_Type_IV_3	RM	RM_Type_IV	1
		UserReplicon_PrrC_1	PrrC	PrrC	4
		UserReplicon_Borvo_1	Borvo	Borvo	1
		UserReplicon_CAS_Class1-Subtype-I-C_2	Cas	CAS_Class1-Subtype-I-C	8
		UserReplicon_CAS_Cluster_6	Cas	CAS_Cluster	2
		UserReplicon_CAS_Class1-Subtype-I-B_1	Cas	CAS_Class1-Subtype-I-B	5
	Leptospira interrogans serovar Copenhageni strain S72	UserReplicon_PrrC_1	PrrC	PrrC	4
		UserReplicon_RM_Type_IV_3	RM	RM_Type_IV	1
		UserReplicon_Borvo_1	Borvo	Borvo	1
		UserReplicon_CAS_Class1-Subtype-I-C_2	Cas	CAS_Class1-Subtype-I-C	8
		UserReplicon_CAS_Class1-Subtype-I-B_1	Cas	CAS_Class1-Subtype-I-B	7
	Leptospira interrogans serovar Copenhageni strain S199/6	UserReplicon_PrrC_1	PrrC	PrrC	4
		UserReplicon_RM_Type_IV_3	RM	RM_Type_IV	1
		UserReplicon_Borvo_1	Borvo	Borvo	1
		UserReplicon_CAS_Class1-Subtype-I-C_2	Cas	CAS_Class1-Subtype-I-C	8
		UserReplicon_CAS_Class1-Subtype-I-B_1	Cas	CAS_Class1-Subtype-I-B	7
	Leptospira interrogans serovar Copenhageni strain S199/12	UserReplicon_PrrC_1	PrrC	PrrC	4
		UserReplicon_RM_Type_IV_3	RM	RM_Type_IV	1
		UserReplicon_Borvo_1	Borvo	Borvo	1
		UserReplicon_CAS_Class1-Subtype-I-B_1	Cas	CAS_Class1-Subtype-I-B	7
		UserReplicon_CAS_Class1-Subtype-I-C_2	Cas	CAS_Class1-Subtype-I-C	8
	Leptospira interrogans serovar Copenhageni strain S1006	UserReplicon_PrrC_1	PrrC	PrrC	4
		UserReplicon_RM_Type_IV_3	RM	RM_Type_IV	1
		UserReplicon_Borvo_1	Borvo	Borvo	1
		UserReplicon_CAS_Class1-Subtype-I-C_2	Cas	CAS_Class1-Subtype-I-C	8
		UserReplicon_CAS_Class1-Subtype-I-B_1	Cas	CAS_Class1-Subtype-I-B	7
	Leptospira interrogans serovar Copenhageni strain R287	UserReplicon_PrrC_1	PrrC	PrrC	4
		UserReplicon_RM_Type_IV_3	RM	RM_Type_IV	1
		UserReplicon_Borvo_1	Borvo	Borvo	1
		UserReplicon_CAS_Class1-Subtype-I-C_2	Cas	CAS_Class1-Subtype-I-C	8
		UserReplicon_CAS_Class1-Subtype-I-B_1	Cas	CAS_Class1-Subtype-I-B	7
	Leptospira interrogans serovar Copenhageni strain B167	UserReplicon_PrrC_1	PrrC	PrrC	4
		UserReplicon_RM_Type_IV_3	RM	RM_Type_IV	1
		UserReplicon_Borvo_1	Borvo	Borvo	1
		UserReplicon_CAS_Class1-Subtype-I-C_2	Cas	CAS_Class1-Subtype-I-C	8
		UserReplicon_CAS_Class1-Subtype-I-B_1	Cas	CAS_Class1-Subtype-I-B	7
	Leptospira interrogans serovar Copenhageni strain S199/4	UserReplicon_PrrC_1	PrrC	PrrC	4
		UserReplicon_RM_Type_IV_3	RM	RM_Type_IV	1
		UserReplicon_Borvo_1	Borvo	Borvo	1
		UserReplicon_CAS_Class1-Subtype-I-C_2	Cas	CAS_Class1-Subtype-I-C	8
		UserReplicon_CAS_Class1-Subtype-I-B_1	Cas	CAS_Class1-Subtype-I-B	7
	Leptospira interrogans serovar Copenhageni strain W26	UserReplicon_PrrC_1	PrrC	PrrC	4
		UserReplicon_RM_Type_IV_3	RM	RM_Type_IV	1
		UserReplicon_Borvo_1	Borvo	Borvo	1
		UserReplicon_CAS_Class1-Subtype-I-C_2	Cas	CAS_Class1-Subtype-I-C	8
		UserReplicon_CAS_Class1-Subtype-I-B_1	Cas	CAS_Class1-Subtype-I-B	7
	Leptospira interrogans serovar Copenhageni strain S606	UserReplicon_PrrC_1	PrrC	PrrC	4
		UserReplicon_RM_Type_IV_3	RM	RM_Type_IV	1
		UserReplicon_Borvo_1	Borvo	Borvo	1
		UserReplicon_CAS_Class1-Subtype-I-C_2	Cas	CAS_Class1-Subtype-I-C	8
		UserReplicon_CAS_Class1-Subtype-I-B_1	Cas	CAS_Class1-Subtype-I-B	7
	Leptospira interrogans serovar Icterohaemorrhagiae strain S199/2	UserReplicon_PrrC_1	PrrC	PrrC	4
		UserReplicon_RM_Type_IV_3	RM	RM_Type_IV	1
		UserReplicon_Borvo_1	Borvo	Borvo	1
		UserReplicon_CAS_Class1-Subtype-I-C_2	Cas	CAS_Class1-Subtype-I-C	8
		UserReplicon_CAS_Class1-Subtype-I-B_1	Cas	CAS_Class1-Subtype-I-B	7
	Leptospira interrogans serovar Copenhageni strain B42	UserReplicon_PrrC_1	PrrC	PrrC	4
		UserReplicon_RM_Type_IV_3	RM	RM_Type_IV	1
		UserReplicon_Borvo_1	Borvo	Borvo	1
		UserReplicon_CAS_Class1-Subtype-I-C_2	Cas	CAS_Class1-Subtype-I-C	8
		UserReplicon_CAS_Class1-Subtype-I-B_1	Cas	CAS_Class1-Subtype-I-B	7
	Leptospira interrogans strain HP358	UserReplicon_RM_Type_IV_3	RM	RM_Type_IV	1
		UserReplicon_PrrC_1	PrrC	PrrC	4
		UserReplicon_SanaTA_2	SanaTA	SanaTA	2
		UserReplicon_Borvo_1	Borvo	Borvo	1
		UserReplicon_CAS_Class1-Subtype-I-C_2	Cas	CAS_Class1-Subtype-I-C	8
		UserReplicon_CAS_Class1-Subtype-I-B_1	Cas	CAS_Class1-Subtype-I-B	7
		UserReplicon_PD-T4-7_1	PD-T4-7	PD-T4-7	1
		UserReplicon_Dsr_II_2	Dsr	Dsr_II	1
		UserReplicon_PD-Lambda-1_3	PD-Lambda-1	PD-Lambda-1	1
		UserReplicon_ShosTA_4	ShosTA	ShosTA	2
		UserReplicon_AVAST_V_1	AVAST	AVAST_V	1
	Leptospira interrogans serovar Pomona strain A_Bt_HO905	UserReplicon_Borvo_1	Borvo	Borvo	1
	Leptospira interrogans serovar Pomona strain EMY7780	UserReplicon_PrrC_1	PrrC	PrrC	9
		UserReplicon_RM_Type_IV_3	RM	RM_Type_IV	1
		UserReplicon_Borvo_1	Borvo	Borvo	1
		UserReplicon_CAS_Class1-Subtype-I-C_1	Cas	CAS_Class1-Subtype-I-C	7
		UserReplicon_CAS_Cluster_4	Cas	CAS_Cluster	2
		UserReplicon_PD-T4-1_1	PD-T4-1	PD-T4-1	1
	Leptospira interrogans serovar Pomona strain AO25ii	UserReplicon_PrrC_1	PrrC	PrrC	9
		UserReplicon_RM_Type_IV_3	RM	RM_Type_IV	1
		UserReplicon_Borvo_1	Borvo	Borvo	1
		UserReplicon_CAS_Class1-Subtype-I-C_1	Cas	CAS_Class1-Subtype-I-C	7
		UserReplicon_CAS_Cluster_4	Cas	CAS_Cluster	2
	Leptospira interrogans serovar Pyrogenes strain Salinem	UserReplicon_RM_Type_IV_4	RM	RM_Type_IV	1
		UserReplicon_RM_Type_IIG_3	RM	RM_Type_IIG	1
		UserReplicon_PrrC_1	PrrC	PrrC	4
		UserReplicon_Borvo_1	Borvo	Borvo	1
		UserReplicon_CAS_Class1-Subtype-I-C_2	Cas	CAS_Class1-Subtype-I-C	8
		UserReplicon_CAS_Class1-Subtype-I-B_1	Cas	CAS_Class1-Subtype-I-B	7
	Leptospira interrogans serovar Pomona strain Pom_str68	UserReplicon_CAS_Class1-Subtype-I-C_1	Cas	CAS_Class1-Subtype-I-C	7
	Leptospira interrogans serovar Pomona strain B33	UserReplicon_PrrC_1	PrrC	PrrC	9
		UserReplicon_RM_Type_IV_3	RM	RM_Type_IV	1
		UserReplicon_Borvo_1	Borvo	Borvo	1
		UserReplicon_CAS_Class1-Subtype-I-C_1	Cas	CAS_Class1-Subtype-I-C	7
		UserReplicon_CAS_Cluster_4	Cas	CAS_Cluster	2
	Leptospira interrogans serovar Pomona strain ESR8	UserReplicon_PrrC_1	PrrC	PrrC	9
		UserReplicon_RM_Type_IV_3	RM	RM_Type_IV	1
		UserReplicon_Borvo_1	Borvo	Borvo	1
		UserReplicon_CAS_Class1-Subtype-I-C_1	Cas	CAS_Class1-Subtype-I-C	7
		UserReplicon_CAS_Cluster_4	Cas	CAS_Cluster	2
	Leptospira interrogans serovar Pomona strain P5661	UserReplicon_PrrC_1	PrrC	PrrC	9
		UserReplicon_RM_Type_IV_3	RM	RM_Type_IV	1
		UserReplicon_Borvo_1	Borvo	Borvo	1
		UserReplicon_CAS_Class1-Subtype-I-C_1	Cas	CAS_Class1-Subtype-I-C	7
		UserReplicon_CAS_Cluster_4	Cas	CAS_Cluster	2
	Leptospira interrogans serovar Pomona strain A2_Ee_MM168	UserReplicon_PrrC_1	PrrC	PrrC	9
		UserReplicon_RM_Type_IV_3	RM	RM_Type_IV	1
		UserReplicon_Borvo_1	Borvo	Borvo	1
		UserReplicon_CAS_Cluster_3	Cas	CAS_Cluster	2
		UserReplicon_CAS_Class1-Subtype-I-C_1	Cas	CAS_Class1-Subtype-I-C	7
	Leptospira interrogans serovar Pomona strain A3_Ee_MM266	UserReplicon_PrrC_1	PrrC	PrrC	9
		UserReplicon_RM_Type_IV_3	RM	RM_Type_IV	1
		UserReplicon_Borvo_1	Borvo	Borvo	1
		UserReplicon_CAS_Cluster_3	Cas	CAS_Cluster	2
		UserReplicon_CAS_Class1-Subtype-I-C_1	Cas	CAS_Class1-Subtype-I-C	7
	Leptospira interrogans serovar Bataviae strain 1489	UserReplicon_RM_Type_IV_3	RM	RM_Type_IV	1
		UserReplicon_PrrC_1	PrrC	PrrC	4
		UserReplicon_Borvo_1	Borvo	Borvo	1
		UserReplicon_SEFIR_2	SEFIR	SEFIR	1
		UserReplicon_CAS_Class1-Subtype-I-B_1	Cas	CAS_Class1-Subtype-I-B	7
		UserReplicon_CAS_Class1-Subtype-I-C_2	Cas	CAS_Class1-Subtype-I-C	8
	Leptospira interrogans serovar Canicola strain 782	UserReplicon_RM_Type_IV_4	RM	RM_Type_IV	1
		UserReplicon_PrrC_1	PrrC	PrrC	4
		UserReplicon_RM_Type_II_3	RM	RM_Type_II	2
		UserReplicon_Borvo_1	Borvo	Borvo	1
		UserReplicon_CAS_Class1-Subtype-I-B_1	Cas	CAS_Class1-Subtype-I-B	7
		UserReplicon_CAS_Class1-Subtype-I-C_2	Cas	CAS_Class1-Subtype-I-C	7
	Leptospira interrogans serovar Icterohaemorrhagiae strain Langkawi	UserReplicon_RM_Type_IV_3	RM	RM_Type_IV	1
		UserReplicon_PrrC_1	PrrC	PrrC	4
		UserReplicon_Borvo_1	Borvo	Borvo	1
		UserReplicon_CAS_Class1-Subtype-I-B_1	Cas	CAS_Class1-Subtype-I-B	5
		UserReplicon_CAS_Cluster_6	Cas	CAS_Cluster	2
		UserReplicon_CAS_Class1-Subtype-I-C_2	Cas	CAS_Class1-Subtype-I-C	8
		UserReplicon_ShosTA_2	ShosTA	ShosTA	2
		UserReplicon_PD-Lambda-1_1	PD-Lambda-1	PD-Lambda-1	1
	Leptospira interrogans serovar Bataviae strain 1548	UserReplicon_RM_Type_IV_3	RM	RM_Type_IV	1
		UserReplicon_PrrC_1	PrrC	PrrC	4
		UserReplicon_Borvo_1	Borvo	Borvo	1
		UserReplicon_Retron_III_2	Retron	Retron_III	2
		UserReplicon_CAS_Class1-Subtype-I-B_1	Cas	CAS_Class1-Subtype-I-B	7
		UserReplicon_CAS_Class1-Subtype-I-C_2	Cas	CAS_Class1-Subtype-I-C	7
	Leptospira interrogans serovar Icterohaemorrhagiae strain 898	UserReplicon_RM_Type_IV_3	RM	RM_Type_IV	1
		UserReplicon_PrrC_1	PrrC	PrrC	4
		UserReplicon_Borvo_1	Borvo	Borvo	1
		UserReplicon_CAS_Class1-Subtype-I-B_1	Cas	CAS_Class1-Subtype-I-B	7
		UserReplicon_CAS_Class1-Subtype-I-C_2	Cas	CAS_Class1-Subtype-I-C	8
	Leptospira interrogans serovar Yeoncheon strain 1530d	UserReplicon_RM_Type_IV_3	RM	RM_Type_IV	1
		UserReplicon_PrrC_1	PrrC	PrrC	5
		UserReplicon_Borvo_1	Borvo	Borvo	1
		UserReplicon_CBASS_I_3	CBASS	CBASS_I	2
		UserReplicon_CAS_Class1-Subtype-I-C_2	Cas	CAS_Class1-Subtype-I-C	8
		UserReplicon_CAS_Class1-Subtype-I-B_1	Cas	CAS_Class1-Subtype-I-B	7
		UserReplicon_ShosTA_2	ShosTA	ShosTA	2
		UserReplicon_PD-Lambda-1_1	PD-Lambda-1	PD-Lambda-1	1
	Leptospira interrogans serovar Copenhageni strain Taganrog-2018	UserReplicon_PrrC_1	PrrC	PrrC	4
		UserReplicon_RM_Type_IV_3	RM	RM_Type_IV	1
		UserReplicon_Borvo_1	Borvo	Borvo	1
		UserReplicon_CAS_Class1-Subtype-I-C_2	Cas	CAS_Class1-Subtype-I-C	8
		UserReplicon_CAS_Cluster_6	Cas	CAS_Cluster	2
		UserReplicon_CAS_Class1-Subtype-I-B_1	Cas	CAS_Class1-Subtype-I-B	5
	Leptospira interrogans serovar Copenhageni strain SK1	UserReplicon_RM_Type_IV_3	RM	RM_Type_IV	1
		UserReplicon_PrrC_1	PrrC	PrrC	4
		UserReplicon_Borvo_1	Borvo	Borvo	1
		UserReplicon_CAS_Class1-Subtype-I-B_1	Cas	CAS_Class1-Subtype-I-B	7
		UserReplicon_CAS_Class1-Subtype-I-C_2	Cas	CAS_Class1-Subtype-I-C	8
	Leptospira interrogans serovar Bataviae strain D64	UserReplicon_RM_Type_IV_3	RM	RM_Type_IV	1
		UserReplicon_PrrC_1	PrrC	PrrC	4
		UserReplicon_Borvo_1	Borvo	Borvo	1
		UserReplicon_CAS_Class1-Subtype-I-C_2	Cas	CAS_Class1-Subtype-I-C	7
		UserReplicon_CAS_Class1-Subtype-I-B_1	Cas	CAS_Class1-Subtype-I-B	7
	Leptospira interrogans strain R12	UserReplicon_RM_Type_IV_3	RM	RM_Type_IV	1
		UserReplicon_PrrC_1	PrrC	PrrC	4
		UserReplicon_Borvo_1	Borvo	Borvo	1
		UserReplicon_CAS_Class1-Subtype-I-B_1	Cas	CAS_Class1-Subtype-I-B	7
		UserReplicon_CAS_Class1-Subtype-I-C_2	Cas	CAS_Class1-Subtype-I-C	8
	Leptospira interrogans strain R13	UserReplicon_RM_Type_IV_3	RM	RM_Type_IV	1
		UserReplicon_PrrC_1	PrrC	PrrC	4
		UserReplicon_Borvo_1	Borvo	Borvo	1
		UserReplicon_CAS_Class1-Subtype-I-B_1	Cas	CAS_Class1-Subtype-I-B	7
		UserReplicon_CAS_Class1-Subtype-I-C_2	Cas	CAS_Class1-Subtype-I-C	8
	Leptospira interrogans strain R17	UserReplicon_RM_Type_IV_3	RM	RM_Type_IV	1
		UserReplicon_PrrC_1	PrrC	PrrC	4
		UserReplicon_Borvo_1	Borvo	Borvo	1
		UserReplicon_CAS_Class1-Subtype-I-B_1	Cas	CAS_Class1-Subtype-I-B	7
		UserReplicon_CAS_Class1-Subtype-I-C_2	Cas	CAS_Class1-Subtype-I-C	8
	Leptospira interrogans strain R19	UserReplicon_RM_Type_IV_3	RM	RM_Type_IV	1
		UserReplicon_PrrC_1	PrrC	PrrC	4
		UserReplicon_Borvo_1	Borvo	Borvo	1
		UserReplicon_CAS_Class1-Subtype-I-B_1	Cas	CAS_Class1-Subtype-I-B	7
		UserReplicon_CAS_Class1-Subtype-I-C_2	Cas	CAS_Class1-Subtype-I-C	8
	Leptospira interrogans strain R22	UserReplicon_RM_Type_IV_3	RM	RM_Type_IV	1
		UserReplicon_PrrC_1	PrrC	PrrC	4
		UserReplicon_Borvo_1	Borvo	Borvo	1
		UserReplicon_CAS_Class1-Subtype-I-B_1	Cas	CAS_Class1-Subtype-I-B	7
		UserReplicon_CAS_Class1-Subtype-I-C_2	Cas	CAS_Class1-Subtype-I-C	8
	Leptospira interrogans strain R11	UserReplicon_RM_Type_IV_3	RM	RM_Type_IV	1
		UserReplicon_PrrC_1	PrrC	PrrC	4
		UserReplicon_Borvo_1	Borvo	Borvo	1
		UserReplicon_CAS_Class1-Subtype-I-B_1	Cas	CAS_Class1-Subtype-I-B	7
		UserReplicon_CAS_Class1-Subtype-I-C_2	Cas	CAS_Class1-Subtype-I-C	8
	Leptospira interrogans strain R7	UserReplicon_RM_Type_IV_3	RM	RM_Type_IV	1
		UserReplicon_PrrC_1	PrrC	PrrC	4
		UserReplicon_Borvo_1	Borvo	Borvo	1
		UserReplicon_CAS_Class1-Subtype-I-B_1	Cas	CAS_Class1-Subtype-I-B	7
		UserReplicon_CAS_Class1-Subtype-I-C_2	Cas	CAS_Class1-Subtype-I-C	8
	Leptospira interrogans strain R21	UserReplicon_RM_Type_IV_3	RM	RM_Type_IV	1
		UserReplicon_PrrC_1	PrrC	PrrC	4
		UserReplicon_Borvo_1	Borvo	Borvo	1
		UserReplicon_CAS_Class1-Subtype-I-B_1	Cas	CAS_Class1-Subtype-I-B	7
		UserReplicon_CAS_Class1-Subtype-I-C_2	Cas	CAS_Class1-Subtype-I-C	8
	Leptospira interrogans strain R16	UserReplicon_RM_Type_IV_3	RM	RM_Type_IV	1
		UserReplicon_PrrC_1	PrrC	PrrC	4
		UserReplicon_Borvo_1	Borvo	Borvo	1
		UserReplicon_CAS_Class1-Subtype-I-B_1	Cas	CAS_Class1-Subtype-I-B	7
		UserReplicon_CAS_Class1-Subtype-I-C_2	Cas	CAS_Class1-Subtype-I-C	8
	Leptospira interrogans strain R13-L	UserReplicon_RM_Type_IV_3	RM	RM_Type_IV	1
		UserReplicon_PrrC_1	PrrC	PrrC	4
		UserReplicon_Borvo_1	Borvo	Borvo	1
		UserReplicon_CAS_Class1-Subtype-I-B_1	Cas	CAS_Class1-Subtype-I-B	7
		UserReplicon_CAS_Class1-Subtype-I-C_2	Cas	CAS_Class1-Subtype-I-C	8
	Leptospira interrogans serovar Copenhageni strain CLEP00179	UserReplicon_PrrC_1	PrrC	PrrC	4
		UserReplicon_RM_Type_IV_3	RM	RM_Type_IV	1
		UserReplicon_Borvo_1	Borvo	Borvo	1
		UserReplicon_CAS_Class1-Subtype-I-B_1	Cas	CAS_Class1-Subtype-I-B	7
		UserReplicon_CAS_Class1-Subtype-I-C_2	Cas	CAS_Class1-Subtype-I-C	8
	Leptospira interrogans serovar Canicola strain LJ178	UserReplicon_RM_Type_IV_3	RM	RM_Type_IV	1
		UserReplicon_PrrC_1	PrrC	PrrC	7
		UserReplicon_Borvo_1	Borvo	Borvo	1
		UserReplicon_CAS_Class1-Subtype-I-B_1	Cas	CAS_Class1-Subtype-I-B	7
		UserReplicon_CAS_Class1-Subtype-I-C_2	Cas	CAS_Class1-Subtype-I-C	7
		UserReplicon_Shedu_1	Shedu	Shedu	1
	Leptospira interrogans serovar Canicola strain 611	UserReplicon_RM_Type_IV_3	RM	RM_Type_IV	1
		UserReplicon_PrrC_1	PrrC	PrrC	7
		UserReplicon_Borvo_1	Borvo	Borvo	1
		UserReplicon_CAS_Class1-Subtype-I-B_1	Cas	CAS_Class1-Subtype-I-B	7
		UserReplicon_CAS_Class1-Subtype-I-C_2	Cas	CAS_Class1-Subtype-I-C	7
		UserReplicon_Shedu_1	Shedu	Shedu	1
	Leptospira interrogans serovar Copenhageni strain CLEP00152	UserReplicon_RM_Type_IV_3	RM	RM_Type_IV	1
		UserReplicon_PrrC_1	PrrC	PrrC	4
		UserReplicon_Borvo_1	Borvo	Borvo	1
		UserReplicon_CAS_Class1-Subtype-I-C_2	Cas	CAS_Class1-Subtype-I-C	8
		UserReplicon_CAS_Class1-Subtype-I-B_1	Cas	CAS_Class1-Subtype-I-B	7
	Leptospira interrogans serovar Weerasinghe strain 6L-Int	UserReplicon_RM_Type_I_2	RM	RM_Type_I	3
		UserReplicon_PrrC_1	PrrC	PrrC	4
		UserReplicon_RM_Type_IV_4	RM	RM_Type_IV	1
		UserReplicon_SoFic_2	SoFIC	SoFic	1
		UserReplicon_Borvo_1	Borvo	Borvo	1
		UserReplicon_CAS_Class1-Subtype-I-B_1	Cas	CAS_Class1-Subtype-I-B	7
		UserReplicon_CAS_Class1-Subtype-I-C_2	Cas	CAS_Class1-Subtype-I-C	6
	Leptospira interrogans serovar Geyaweera strain 1L-Int	UserReplicon_RM_Type_IV_3	RM	RM_Type_IV	1
		UserReplicon_PrrC_1	PrrC	PrrC	4
		UserReplicon_Borvo_1	Borvo	Borvo	1
		UserReplicon_CAS_Class1-Subtype-I-C_2	Cas	CAS_Class1-Subtype-I-C	7
		UserReplicon_CAS_Class1-Subtype-I-B_1	Cas	CAS_Class1-Subtype-I-B	7
		UserReplicon_Lamassu-Fam_1	Lamassu-Fam	Lamassu-Fam	3
	Leptospira interrogans serovar Hardjo strain L53	UserReplicon_RM_Type_IV_4	RM	RM_Type_IV	1
		UserReplicon_PrrC_1	PrrC	PrrC	4
		UserReplicon_RM_Type_IIG_3	RM	RM_Type_IIG	1
		UserReplicon_Borvo_1	Borvo	Borvo	1
		UserReplicon_CAS_Class1-Subtype-I-B_1	Cas	CAS_Class1-Subtype-I-B	7
		UserReplicon_CAS_Class1-Subtype-I-C_2	Cas	CAS_Class1-Subtype-I-C	7
	Leptospira interrogans strain IP1512014	UserReplicon_RM_Type_IV_3	RM	RM_Type_IV	1
		UserReplicon_PrrC_1	PrrC	PrrC	9
		UserReplicon_Borvo_1	Borvo	Borvo	1
		UserReplicon_CAS_Class1-Subtype-I-C_1	Cas	CAS_Class1-Subtype-I-C	7
		UserReplicon_CAS_Cluster_4	Cas	CAS_Cluster	2
	Leptospira interrogans strain IP1507003	UserReplicon_RM_Type_IV_3	RM	RM_Type_IV	1
		UserReplicon_PrrC_1	PrrC	PrrC	9
		UserReplicon_Borvo_1	Borvo	Borvo	1
		UserReplicon_CAS_Class1-Subtype-I-C_1	Cas	CAS_Class1-Subtype-I-C	7
		UserReplicon_CAS_Cluster_4	Cas	CAS_Cluster	2
	Leptospira interrogans strain IP1512016	UserReplicon_RM_Type_IV_3	RM	RM_Type_IV	1
		UserReplicon_PrrC_1	PrrC	PrrC	9
		UserReplicon_Borvo_1	Borvo	Borvo	1
		UserReplicon_CAS_Class1-Subtype-I-C_1	Cas	CAS_Class1-Subtype-I-C	7
		UserReplicon_CAS_Cluster_4	Cas	CAS_Cluster	2
	Leptospira interrogans strain IP1512015	UserReplicon_PrrC_1	PrrC	PrrC	4
		UserReplicon_RM_Type_IV_4	RM	RM_Type_IV	1
		UserReplicon_RM_Type_I_3	RM	RM_Type_I	5
		UserReplicon_Borvo_1	Borvo	Borvo	1
		UserReplicon_CAS_Class1-Subtype-I-C_1		CAS_Class1-Subtype-IC	7
		UserReplicon_CAS_Cluster_4	Cas	CAS_Cluster	2
	Leptospira interrogans strain FMAS_AW1	UserReplicon_PrrC_1	PrrC	PrrC	4
		UserReplicon_RM_Type_IV_3	RM	RM_Type_IV	1
		UserReplicon_Borvo_1	Borvo	Borvo	1
		UserReplicon_SanaTA_2	SanaTA	SanaTA	2
		UserReplicon_CAS_Class1-Subtype-I-C_2	Cas	CAS_Class1-Subtype-I-C	8
		UserReplicon_CAS_Class1-Subtype-I-B_1	Cas	CAS_Class1-Subtype-I-B	5
		UserReplicon_CAS_Cluster_7	Cas	CAS_Cluster	2
		UserReplicon_Dsr_II_1	Dsr	Dsr_II	1
	Leptospira interrogans strain FMAS_KW2	UserReplicon_PrrC_1	PrrC	PrrC	4
		UserReplicon_RM_Type_I_3	RM	RM_Type_I	3
		UserReplicon_RM_Type_IV_4	RM	RM_Type_IV	1
		UserReplicon_SoFic_2	SoFIC	SoFic	1
		UserReplicon_Borvo_1	Borvo	Borvo	1
		UserReplicon_CAS_Class1-Subtype-I-C_2	Cas	CAS_Class1-Subtype-I-C	6
		UserReplicon_CAS_Class1-Subtype-I-B_1	Cas	CAS_Class1-Subtype-I-B	7
	Leptospira interrogans strain FMAS_KW1	UserReplicon_RM_Type_IV_4	RM	RM_Type_IV	1
		UserReplicon_RM_Type_I_2	RM	RM_Type_I	3
		UserReplicon_PrrC_1	PrrC	PrrC	4
		UserReplicon_SoFic_2	SoFIC	SoFic	1
		UserReplicon_Borvo_1	Borvo	Borvo	1
		UserReplicon_CAS_Class1-Subtype-I-B_1	Cas	CAS_Class1-Subtype-I-B	7
		UserReplicon_CAS_Class1-Subtype-I-C_2	Cas	CAS_Class1-Subtype-I-C	6
	Leptospira interrogans serovar Manilae strain L495	UserReplicon_RM_Type_IIG_3	RM	RM_Type_IIG	1
		UserReplicon_PrrC_1	PrrC	PrrC	5
		UserReplicon_Borvo_1	Borvo	Borvo	1
		UserReplicon_CAS_Class1-Subtype-I-C_1	Cas	CAS_Class1-Subtype-I-C	6
		UserReplicon_PD-Lambda-1_1	PD-Lambda-1	PD-Lambda-1	1
	Leptospira interrogans serovar Canicola strain A75	UserReplicon_RM_Type_IV_3	RM	RM_Type_IV	1
		UserReplicon_PrrC_1	PrrC	PrrC	7
		UserReplicon_Borvo_1	Borvo	Borvo	1
		UserReplicon_CAS_Class1-Subtype-I-C_2	Cas	CAS_Class1-Subtype-I-C	7
		UserReplicon_CAS_Class1-Subtype-I-B_1	Cas	CAS_Class1-Subtype-I-B	7
		UserReplicon_Shedu_1	Shedu	Shedu	1
	Leptospira interrogans serovar Canicola strain Gui44	UserReplicon_Shedu_1	Shedu	Shedu	1
	Leptospira interrogans strain CUDO8	UserReplicon_RM_Type_IV_3	RM	RM_Type_IV	1
		UserReplicon_PrrC_1	PrrC	PrrC	2
		UserReplicon_SoFic_2	SoFIC	SoFic	1
		UserReplicon_Borvo_1	Borvo	Borvo	7
		UserReplicon_CAS_Class1-Subtype-I-B_1	Cas	CAS_Class1-Subtype-I-B	1
		UserReplicon_CAS_Class1-Subtype-I-C_2	Cas	CAS_Class1-Subtype-I-C	1
	Leptospira interrogans strain CUDO5	UserReplicon_RM_Type_IV_3	RM	RM_Type_IV	7
		UserReplicon_PrrC_1	PrrC	PrrC	7
		UserReplicon_Borvo_1	Borvo	Borvo	1
		UserReplicon_CAS_Class1-Subtype-I-B_1	Cas	CAS_Class1-Subtype-I-B	4
		UserReplicon_CAS_Class1-Subtype-I-C_2	Cas	CAS_Class1-Subtype-I-C	1
	Leptospira interrogans serovar Canicola	UserReplicon_PrrC_1	PrrC	PrrC	7
		UserReplicon_RM_Type_I_3	RM	RM_Type_I	7
		UserReplicon_RM_Type_IV_4	RM	RM_Type_IV	5
		UserReplicon_Borvo_1	Borvo	Borvo	4
		UserReplicon_CAS_Class1-Subtype-I-B_1	Cas	CAS_Class1-Subtype-I-B	1
		UserReplicon_CAS_Class1-Subtype-I-C_2	Cas	CAS_Class1-Subtype-I-C	1
	Leptospira interrogans serovar Canicola	UserReplicon_RM_Type_IV_3	RM	RM_Type_IV	8
		UserReplicon_PrrC_1	PrrC	PrrC	4
		UserReplicon_Borvo_1	Borvo	Borvo	1
		UserReplicon_CAS_Class1-Subtype-I-C_2	Cas	CAS_Class1-Subtype-I-C	9
		UserReplicon_CAS_Class1-Subtype-I-B_1	Cas	CAS_Class1-Subtype-I-B	1
	Leptospira interrogans serovar Lai strain Col-P036	UserReplicon_PrrC_1	PrrC	PrrC	7
		UserReplicon_RM_Type_I_3	RM	RM_Type_I	7
		UserReplicon_RM_Type_IV_4	RM	RM_Type_IV	4
		UserReplicon_Borvo_1	Borvo	Borvo	5
		UserReplicon_CAS_Cluster_3	Cas	CAS_Cluster	1
		UserReplicon_CAS_Class1-Subtype-I-C_1	Cas	CAS_Class1-Subtype-I-C	1
	Leptospira interrogans serovar Canicola str. Gui44 strain Gui44	UserReplicon_RM_Type_IV_4	RM	RM_Type_IV	2
		UserReplicon_RM_Type_I_2	RM	RM_Type_I	7
		UserReplicon_PrrC_1	PrrC	PrrC	1
		UserReplicon_Borvo_1	Borvo	Borvo	3
		UserReplicon_CAS_Cluster_5	Cas	CAS_Cluster	4
		UserReplicon_CAS_Class1-Subtype-I-B_1	Cas	CAS_Class1-Subtype-I-B	1
		UserReplicon_CAS_Class1-Subtype-I-C_2	Cas	CAS_Class1-Subtype-I-C	2
		UserReplicon_Shedu_1	Shedu	Shedu	5
	Leptospira interrogans strain 401	UserReplicon_PrrC_1	PrrC	PrrC	7
		UserReplicon_RM_Type_IV_3	RM	RM_Type_IV	1
		UserReplicon_SoFic_2	SoFIC	SoFic	1
		UserReplicon_Borvo_1	Borvo	Borvo	1
		UserReplicon_CAS_Cluster_3	Cas	CAS_Cluster	1
		UserReplicon_CAS_Class1-Subtype-I-C_1	Cas	CAS_Class1-Subtype-I-C	2
	Leptospira interrogans serovar Copenhageni strain FDAARGOS_203	UserReplicon_RM_Type_IV_3	RM	RM_Type_IV	7
		UserReplicon_PrrC_1	PrrC	PrrC	1
		UserReplicon_Borvo_1	Borvo	Borvo	1
		UserReplicon_CAS_Class1-Subtype-I-C_2	Cas	CAS_Class1-Subtype-I-C	8
		UserReplicon_CAS_Class1-Subtype-I-B_1	Cas	CAS_Class1-Subtype-I-B	8
	Leptospira interrogans strain ATCC 43642	UserReplicon_RM_Type_IV_3	RM	RM_Type_IV	1
		UserReplicon_PrrC_1	PrrC	PrrC	4
		UserReplicon_Borvo_1	Borvo	Borvo	1
		UserReplicon_CAS_Class1-Subtype-I-C_2	Cas	CAS_Class1-Subtype-I-C	8
		UserReplicon_CAS_Class1-Subtype-I-B_1	Cas	CAS_Class1-Subtype-I-B	7
	Leptospira interrogans serovar Australis strain SU5	UserReplicon_RM_Type_IV_3	RM	RM_Type_IV	1
		UserReplicon_PrrC_1	PrrC	PrrC	4
		UserReplicon_Borvo_1	Borvo	Borvo	1
		UserReplicon_CAS_Class1-Subtype-I-C_2	Cas	CAS_Class1-Subtype-I-C	7
		UserReplicon_CAS_Class1-Subtype-I-B_1	Cas	CAS_Class1-Subtype-I-B	7
		UserReplicon_Lamassu-Fam_1	Lamassu-Fam	Lamassu-Fam	2
	Leptospira interrogans serovar Hardjo strain OV5	UserReplicon_PrrC_1	PrrC	PrrC	4
		UserReplicon_RM_Type_IIG_3	RM	RM_Type_IIG	1
		UserReplicon_RM_Type_IV_4	RM	RM_Type_IV	1
		UserReplicon_Borvo_1	Borvo	Borvo	1
		UserReplicon_CAS_Class1-Subtype-I-C_2	Cas	CAS_Class1-Subtype-I-C	7
		UserReplicon_CAS_Class1-Subtype-I-B_1	Cas	CAS_Class1-Subtype-I-B	7
	Leptospira interrogans serovar Pomona strain GR5	UserReplicon_PrrC_1	PrrC	PrrC	9
		UserReplicon_RM_Type_IV_3	RM	RM_Type_IV	1
		UserReplicon_Borvo_1	Borvo	Borvo	1
		UserReplicon_CAS_Class1-Subtype-I-C_1	Cas	CAS_Class1-Subtype-I-C	7
		UserReplicon_CAS_Cluster_4	Cas	CAS_Cluster	2
	Leptospira interrogans serovar Pomona strain AKRFB	UserReplicon_PrrC_1	PrrC	PrrC	9
		UserReplicon_RM_Type_IV_3	RM	RM_Type_IV	1
		UserReplicon_Borvo_1	Borvo	Borvo	1
		UserReplicon_CAS_Cluster_3	Cas	CAS_Cluster	2
		UserReplicon_CAS_Class1-Subtype-I-C_1	Cas	CAS_Class1-Subtype-I-C	7
	Leptospira interrogans serovar Canicola strain Tande	UserReplicon_RM_Type_IV_1	RM	RM_Type_IV	1
		UserReplicon_Borvo_1	Borvo	Borvo	1
		UserReplicon_CAS_Class1-Subtype-I-B_1	Cas	CAS_Class1-Subtype-I-B	7
		UserReplicon_CAS_Class1-Subtype-I-C_3	Cas	CAS_Class1-Subtype-I-C	7
		UserReplicon_CAS_Class1-Subtype-I-B_2	Cas	CAS_Class1-Subtype-I-B	5
	Leptospira interrogans serovar Copenhageni/Icterohaemorrhagiae strain Piscina	UserReplicon_RM_Type_IV_3	RM	RM_Type_IV	1
		UserReplicon_PrrC_1	PrrC	PrrC	4
		UserReplicon_Borvo_1	Borvo	Borvo	1
		UserReplicon_CAS_Class1-Subtype-I-B_1	Cas	CAS_Class1-Subtype-I-B	7
		UserReplicon_CAS_Class1-Subtype-I-C_2	Cas	CAS_Class1-Subtype-I-C	8
	Leptospira interrogans serovar Bataviae strain LepIMR 22	UserReplicon_PrrC_1	PrrC	PrrC	4
		UserReplicon_RM_Type_IV_3	RM	RM_Type_IV	1
		UserReplicon_Borvo_1	Borvo	Borvo	1
		UserReplicon_Retron_III_2	Retron	Retron_III	2
		UserReplicon_CAS_Class1-Subtype-I-B_1	Cas	CAS_Class1-Subtype-I-B	2
		UserReplicon_CAS_Class1-Subtype-I-B_2	Cas	CAS_Class1-Subtype-I-B	2
		UserReplicon_CAS_Class1-Subtype-I-C_3	Cas	CAS_Class1-Subtype-I-C	7
		UserReplicon_CAS_Cluster_8	Cas	CAS_Cluster	2
	Leptospira interrogans strain ZV013	UserReplicon_RM_Type_IV_5	RM	RM_Type_IV	1
		UserReplicon_RM_Type_II_3	RM	RM_Type_II	3
		UserReplicon_RM_Type_IIG_4	RM	RM_Type_IIG	1
		UserReplicon_PrrC_1	PrrC	PrrC	8
		UserReplicon_Borvo_1	Borvo	Borvo	1
		UserReplicon_CAS_Class1-Subtype-I-C_2	Cas	CAS_Class1-Subtype-I-C	7
		UserReplicon_CAS_Class1-Subtype-I-B_1	Cas	CAS_Class1-Subtype-I-B	5
	Leptospira interrogans strain 56653	UserReplicon_RM_Type_IV_4	RM	RM_Type_IV	1
		UserReplicon_RM_Type_I_2	RM	RM_Type_I	3
		UserReplicon_PrrC_1	PrrC	PrrC	5
		UserReplicon_SoFic_5	SoFIC	SoFic	1
		UserReplicon_Borvo_1	Borvo	Borvo	1
		UserReplicon_CBASS_I_3	CBASS	CBASS_I	3
		UserReplicon_SanaTA_4	SanaTA	SanaTA	2
		UserReplicon_CAS_Class1-Subtype-I-C_2	Cas	CAS_Class1-Subtype-I-C	7
		UserReplicon_CAS_Class1-Subtype-I-B_1	Cas	CAS_Class1-Subtype-I-B	9
	Leptospira interrogans strain 56137	UserReplicon_RM_Type_IIG_3	RM	RM_Type_IIG	1
		UserReplicon_RM_Type_IV_4	RM	RM_Type_IV	1
		UserReplicon_PrrC_1	PrrC	PrrC	4
		UserReplicon_RM_Type_IV_5	RM	RM_Type_IV	1
		UserReplicon_Borvo_1	Borvo	Borvo	1
		UserReplicon_CAS_Class1-Subtype-I-B_1	Cas	CAS_Class1-Subtype-I-B	7
		UserReplicon_CAS_Class1-Subtype-I-C_2	Cas	CAS_Class1-Subtype-I-C	8
		UserReplicon_AVAST_V_1	AVAST	AVAST_V	1
	Leptospira interrogans strain 56610	UserReplicon_RM_Type_I_2	RM	RM_Type_I	2
		UserReplicon_RM_Type_IV_4	RM	RM_Type_IV	1
		UserReplicon_PrrC_1	PrrC	PrrC	4
		UserReplicon_Borvo_1	Borvo	Borvo	1
		UserReplicon_Hachiman_1	Hachiman	Hachiman	2
		UserReplicon_CAS_Class1-Subtype-I-C_1	Cas	CAS_Class1-Subtype-I-C	7
		UserReplicon_CAS_Cluster_4	Cas	CAS_Cluster	2
		UserReplicon_ShosTA_2	ShosTA	ShosTA	2
		UserReplicon_PD-Lambda-1_1	PD-Lambda-1	PD-Lambda-1	1
	Leptospira interrogans strain 56649	UserReplicon_PrrC_1	PrrC	PrrC	4
		UserReplicon_RM_Type_IV_3	RM	RM_Type_IV	1
		UserReplicon_Aditi_1	Aditi	Aditi	2
		UserReplicon_CBASS_I_4	CBASS	CBASS_I	2
		UserReplicon_Borvo_2	Borvo	Borvo	1
		UserReplicon_CAS_Class1-Subtype-I-C_2	Cas	CAS_Class1-Subtype-I-C	7
		UserReplicon_CAS_Class1-Subtype-I-B_1	Cas	CAS_Class1-Subtype-I-B	5
		UserReplicon_CAS_Cluster_7	Cas	CAS_Cluster	2
		UserReplicon_Shedu_1	Shedu	Shedu	1
	Leptospira interrogans strain 56628	UserReplicon_RM_Type_IIG_3	RM	RM_Type_IIG	1
		UserReplicon_PrrC_1	PrrC	PrrC	4
		UserReplicon_RM_Type_IV_4	RM	RM_Type_IV	1
		UserReplicon_Borvo_1	Borvo	Borvo	1
		UserReplicon_SanaTA_2	SanaTA	SanaTA	2
		UserReplicon_CAS_Class1-Subtype-I-B_1	Cas	CAS_Class1-Subtype-I-B	7
		UserReplicon_CAS_Class1-Subtype-I-C_2	Cas	CAS_Class1-Subtype-I-C	7
		UserReplicon_PD-T4-7_1	PD-T4-7	PD-T4-7	1
		UserReplicon_Dsr_II_1	Dsr	Dsr_II	1
	Leptospira interrogans strain 56625	UserReplicon_RM_Type_IV_3	RM	RM_Type_IV	1
		UserReplicon_PrrC_1	PrrC	PrrC	4
		UserReplicon_Aditi_1	Aditi	Aditi	2
		UserReplicon_CBASS_I_4	CBASS	CBASS_I	2
		UserReplicon_Borvo_2	Borvo	Borvo	1
		UserReplicon_CAS_Class1-Subtype-I-C_2	Cas	CAS_Class1-Subtype-I-C	7
		UserReplicon_CAS_Class1-Subtype-I-B_1	Cas	CAS_Class1-Subtype-I-B	5
		UserReplicon_CAS_Cluster_7	Cas	CAS_Cluster	2
		UserReplicon_Shedu_1	Shedu	Shedu	1
	Leptospira interrogans strain 56624	UserReplicon_PrrC_1	PrrC	PrrC	4
		UserReplicon_RM_Type_II_3	RM	RM_Type_II	2
		UserReplicon_Borvo_1	Borvo	Borvo	1
		UserReplicon_CAS_Cluster_5	Cas	CAS_Cluster	2
		UserReplicon_CAS_Class1-Subtype-I-B_1	Cas	CAS_Class1-Subtype-I-B	5
		UserReplicon_CAS_Class1-Subtype-I-C_2	Cas	CAS_Class1-Subtype-I-C	7
		UserReplicon_PARIS_II_merge_1	Rst_PARIS	PARIS_II_merge	1
	Leptospira interrogans strain 56609-V	UserReplicon_PrrC_1	PrrC	PrrC	4
		UserReplicon_RM_Type_IIG_3	RM	RM_Type_IIG	1
		UserReplicon_RM_Type_IV_4	RM	RM_Type_IV	1
		UserReplicon_Borvo_1	Borvo	Borvo	1
		UserReplicon_CAS_Cluster_5	Cas	CAS_Cluster	2
		UserReplicon_CAS_Class1-Subtype-I-B_1	Cas	CAS_Class1-Subtype-I-B	4
		UserReplicon_CAS_Class1-Subtype-I-C_2	Cas	CAS_Class1-Subtype-I-C	8
		UserReplicon_PD-Lambda-1_1	PD-Lambda-1	PD-Lambda-1	1
		UserReplicon_ShosTA_2	ShosTA	ShosTA	2
	Leptospira interrogans strain 56634	UserReplicon_RM_Type_IIG_3	RM	RM_Type_IIG	1
		UserReplicon_PrrC_1	PrrC	PrrC	4
		UserReplicon_RM_Type_IV_4	RM	RM_Type_IV	1
		UserReplicon_Borvo_1	Borvo	Borvo	1
		UserReplicon_CAS_Cluster_5	Cas	CAS_Cluster	2
		UserReplicon_CAS_Class1-Subtype-I-C_2	Cas	CAS_Class1-Subtype-I-C	8
		UserReplicon_CAS_Class1-Subtype-I-B_1	Cas	CAS_Class1-Subtype-I-B	5
		UserReplicon_AVAST_V_1	AVAST	AVAST_V	1
	Leptospira interrogans strain 56629	UserReplicon_RM_Type_IV_3	RM	RM_Type_IV	1
		UserReplicon_PrrC_1	PrrC	PrrC	4
		UserReplicon_Borvo_1	Borvo	Borvo	1
		UserReplicon_SanaTA_2	SanaTA	SanaTA	2
		UserReplicon_CAS_Class1-Subtype-I-C_2	Cas	CAS_Class1-Subtype-I-C	8
		UserReplicon_CAS_Class1-Subtype-I-B_1	Cas	CAS_Class1-Subtype-I-B	5
		UserReplicon_CAS_Cluster_7	Cas	CAS_Cluster	2
		UserReplicon_PD-T4-7_1	PD-T4-7	PD-T4-7	1
		UserReplicon_PD-T4-7_2	PD-T4-7	PD-T4-7	1
		UserReplicon_Dsr_II_1	Dsr	Dsr_II	1
	Leptospira interrogans strain 56609	UserReplicon_PrrC_1	PrrC	PrrC	4
		UserReplicon_RM_Type_IV_4	RM	RM_Type_IV	1
		UserReplicon_RM_Type_IIG_3	RM	RM_Type_IIG	1
		UserReplicon_Borvo_1	Borvo	Borvo	1
		UserReplicon_CAS_Class1-Subtype-I-B_1	Cas	CAS_Class1-Subtype-I-B	4
		UserReplicon_CAS_Class1-Subtype-I-C_2	Cas	CAS_Class1-Subtype-I-C	8
		UserReplicon_CAS_Cluster_7	Cas	CAS_Cluster	2
		UserReplicon_PD-Lambda-1_1	PD-Lambda-1	PD-Lambda-1	1
		UserReplicon_ShosTA_2	ShosTA	ShosTA	2
	Leptospira interrogans strain 56135	UserReplicon_PrrC_1	PrrC	PrrC	4
		UserReplicon_RM_Type_I_3	RM	RM_Type_I	3
		UserReplicon_Borvo_1	Borvo	Borvo	1
		UserReplicon_CAS_Class1-Subtype-I-C_2	Cas	CAS_Class1-Subtype-I-C	7
		UserReplicon_CAS_Class1-Subtype-I-B_1	Cas	CAS_Class1-Subtype-I-B	5
		UserReplicon_CAS_Cluster_7	Cas	CAS_Cluster	2
	Leptospira interrogans strain J9	UserReplicon_PrrC_1	PrrC	PrrC	4
		UserReplicon_RM_Type_IV_3	RM	RM_Type_IV	1
		UserReplicon_Borvo_1	Borvo	Borvo	1
		UserReplicon_Hachiman_1	Hachiman	Hachiman	2
		UserReplicon_CAS_Class1-Subtype-I-C_2	Cas	CAS_Class1-Subtype-I-C	7
		UserReplicon_CAS_Class1-Subtype-I-B_1	Cas	CAS_Class1-Subtype-I-B	5
		UserReplicon_CAS_Cluster_7	Cas	CAS_Cluster	2
	Leptospira interrogans strain 56201	UserReplicon_RM_Type_II_5	RM	RM_Type_II	2
		UserReplicon_PrrC_1	PrrC	PrrC	4
		UserReplicon_PrrC_2	PrrC	PrrC	4
		UserReplicon_Borvo_1	Borvo	Borvo	1
		UserReplicon_SanaTA_2	SanaTA	SanaTA	2
		UserReplicon_CAS_Class1-Subtype-I-C_1	Cas	CAS_Class1-Subtype-I-C	7
		UserReplicon_Dsr_II_1	Dsr	Dsr_II	1
		UserReplicon_RloC_1	RloC	RloC	1
	Leptospira interrogans strain 56608-V	UserReplicon_PrrC_1	PrrC	PrrC	8
		UserReplicon_RM_Type_IV_3	RM	RM_Type_IV	1
		UserReplicon_Borvo_1	Borvo	Borvo	1
		UserReplicon_CAS_Cluster_3	Cas	CAS_Cluster	2
		UserReplicon_CAS_Class1-Subtype-I-C_1	Cas	CAS_Class1-Subtype-I-C	7
	Leptospira interrogans strain 56619	UserReplicon_RM_Type_IV_3	RM	RM_Type_IV	1
		UserReplicon_PrrC_1	PrrC	PrrC	4
		UserReplicon_Borvo_1	Borvo	Borvo	1
		UserReplicon_CAS_Cluster_5	Cas	CAS_Cluster	2
		UserReplicon_CAS_Class1-Subtype-I-C_2	Cas	CAS_Class1-Subtype-I-C	8
		UserReplicon_CAS_Class1-Subtype-I-B_1	Cas	CAS_Class1-Subtype-I-B	5
		UserReplicon_AVAST_V_1	AVAST	AVAST_V	1
		UserReplicon_Shedu_1	Shedu	Shedu	1
	Leptospira interrogans strain 56608	UserReplicon_PrrC_1	PrrC	PrrC	8
		UserReplicon_RM_Type_IV_3	RM	RM_Type_IV	1
		UserReplicon_Borvo_1	Borvo	Borvo	1
[truncated: 347 more rows]
